# Supplementary material for: Transcriptome analysis reveals the mechanism of internode development affecting maize stalk strength
Source: BMC Plant Biol. 2022 Jan 24;22:49. doi: 10.1186/s12870-022-03435-w (PMC8785456; doi:10.1186/s12870-022-03435-w)
Supplement: Supplementary file 5 — Additional file 5: Table S1. Summary of RNA-seq data. [file 12870_2022_3435_MOESM5_ESM.xls]

## Sheet: Sheet1
Table S1. Summary of RNA-Seq data.
Sample	Clean_reads	Total_map	Unique_map	Multi_map
Ninth leaf stage_NSS_1	54748486	48968791(89.44%)	47845213(87.39%)	1123578(2.05%)
Ninth leaf stage_NSS_2	57780788	51646512(89.38%)	50430427(87.28%)	1216085(2.10%)
Ninth leaf stage_NSS_3	62198570	55255534(88.84%)	53903273(86.66%)	1352261(2.17%)
Ninth leaf stage_SS1_1	52406630	47318533(90.29%)	46141119(88.04%)	1177414(2.25%)
Ninth leaf stage_SS1_2	66882668	60441095(90.37%)	58981480(88.19%)	1459615(2.18%)
Ninth leaf stage_SS1_3	53170084	48161391(90.58%)	46987101(88.37%)	1174290(2.21%)
Ninth leaf stage_SS2_1	51168668	46121215(90.14%)	45043446(88.03%)	1077769(2.11%)
Ninth leaf stage_SS2_2	51710878	46442490(89.81%)	45363792(87.73%)	1078698(2.09%)
Ninth leaf stage_SS2_3	58121652	52142048(89.71%)	50942840(87.65%)	1199208(2.06%)
Tasseling stage_NSS_1	64323134	58215125(90.50%)	56592684(87.98%)	1622441(2.52%)
Tasseling stage_NSS_2	56831180	51332958(90.33%)	49914100(87.83%)	1418858(2.50%)
Tasseling stage_NSS_3	61934378	55915262(90.28%)	54321561(87.71%)	1593701(2.57%)
Tasseling stage_SS1_1	76105056	68808867(90.41%)	66965023(87.99%)	1843844(2.42%)
Tasseling stage_SS1_2	65266748	59408408(91.02%)	57822302(88.59%)	1586106(2.43%)
Tasseling stage_SS1_3	67794290	61725830(91.05%)	60048771(88.57%)	1677059(2.47%)
Tasseling stage_SS2_1	62081318	51695702(83.27%)	50192725(80.85%)	1502977(2.42%)
Tasseling stage_SS2_2	70044470	58577592(83.63%)	56935042(81.28%)	1642550(2.35%)
Tasseling stage_SS2_3	59514826	49081222(82.47%)	47668050(80.09%)	1413172(2.37%)
