# Supplementary material for: Transcriptome analysis reveals the mechanism of internode development affecting maize stalk strength
Source: BMC Plant Biol. 2022 Jan 24;22:49. doi: 10.1186/s12870-022-03435-w (PMC8785456; doi:10.1186/s12870-022-03435-w)
Supplement: Supplementary file 6 — Additional file 6: Table S2. List of selected genes related to hydrolase activity (hydrolyzing O-glycosyl compounds) that were up-regulated in SS1vsNSS and SS2vsNSS at the ninth leaf stage. [file 12870_2022_3435_MOESM6_ESM.xls]

## Sheet: Table S3 
Table S2. List of selected genes related to hydrolase activity (hydrolyzing O-glycosyl compounds) that were up-regulated in SS1vsNSS and SS2vsNSS at the ninth leaf stage.
Gene ID	Function Description	SS1vsNSS		SS2vsNSS
		Log2FC	Padj	Log2FC	Padj
Zm00001d004804	Alkaline and neutral invertase	0.663267	5.03725e-17	0.609213	1.86061e-14
Zm00001d050645	Alkaline and neutral invertase	0.235549	0.0243387	0.220429	0.0381026
Zm00001d050716	Alkaline and neutral invertase	0.853893	6.45607e-25	0.662749	3.3394e-15
Zm00001d053017	Alkaline and neutral invertase	0.804537	6.0074e-05	0.968097	5.02535e-07
Zm00001d032608	alpha-galactosidase 1	1.421	0.0289265	2.85879	7.2178e-10
Zm00001d002682	Alpha-L-fucosidase	1.94325	3.91245e-13	1.35754	5.55075e-06
Zm00001d048152	asg12a (Glycosyl hydrolase family 10)	1.56449	2.77526e-08	2.35753	4.03595e-21
Zm00001d021702	beta amylase 5, Glycosyl hydrolase family 14	0.797071	6.39304e-09	0.845659	3.2832e-11
Zm00001d005431	beta-glucosidase 2, Glycosyl hydrolase family116 N-term	1.28731	2.48549e-31	1.15347	1.6207e-24
Zm00001d048988	beta-glucosidase 2, glycosyl-hydrolase family 116 N-term	0.446913	2.88532e-06	0.233877	0.0262457
Zm00001d046766	Beta-L-arabinofuranosidase, Glycosyl hydrolase family 127	2.1385	4.12893e-17	1.79328	1.10295e-10
Zm00001d019586	Carbohydrate binding domain	0.732073	1.75471e-19	0.431786	3.07851e-07
Zm00001d010039	Cellulase, Glycosyl hydrolase family 5	1.02665	7.77123e-22	0.842595	2.98901e-12
Zm00001d009936	Chitin recognition protein	0.419998	0.0280676	1.39165	2.65994e-22
Zm00001d036366	Chitin recognition protein	4.72889	4.98306e-09	6.34156	9.98689e-19
Zm00001d027525	Chitinase class I	1.97095	4.16311e-58	1.69232	1.19967e-36
Zm00001d034015	exoglucanase 1	0.191355	0.00730903	0.915732	4.25535e-49
Zm00001d009060	Fibronectin type III-like domain	1.95793	1.6579e-52	0.720043	2.21314e-06
Zm00001d007716	Glycosyl hydrolase family 1	0.809027	0.000286705	2.68744	1.47574e-73
Zm00001d025847	Glycosyl hydrolase family 1	1.7129	4.08612e-14	1.70412	2.78712e-11
Zm00001d033649	Glycosyl hydrolase family 1	0.669899	6.62496e-23	0.828668	1.01878e-38
Zm00001d033651	Glycosyl hydrolase family 1	1.34957	4.28258e-53	1.42386	1.62032e-55
Zm00001d042507	Glycosyl hydrolase family 1	0.962433	5.89037e-14	0.957717	3.71102e-14
Zm00001d038104	Glycosyl hydrolase family 2	0.187036	0.0497016	1.222	3.72705e-60
Zm00001d034017	Glycosyl hydrolase family 3 C-terminal domain	0.440435	0.033336	1.51042	1.66586e-21
Zm00001d002943	Glycosyl hydrolase family 9	0.522578	2.20811e-14	1.00297	5.33773e-46
Zm00001d033917	Glycosyl hydrolase family 9	0.304256	0.000751573	0.383073	3.29181e-06
Zm00001d044744	Glycosyl hydrolase family 9	0.371053	7.7965e-06	0.883169	1.27914e-26
Zm00001d051814	Glycosyl hydrolase family 9	0.586297	2.0008e-09	1.30271	7.0174e-34
Zm00001d028398	Glycosyl hydrolase family 10	4.44614	5.15773e-107	3.09947	1.18796e-38
Zm00001d014083	Glycosyl hydrolase family 14	1.7314	3.09036e-20	2.52618	7.586e-56
Zm00001d024071	Glycosyl hydrolase family 16	1.07522	2.62044e-15	1.52337	7.28378e-32
Zm00001d024382	Glycosyl hydrolase family 16	0.639393	4.51069e-15	0.442622	3.32839e-08
Zm00001d000117	Glycosyl hydrolase family 17	1.0153	2.09848e-50	0.410151	2.45177e-08
Zm00001d007509	Glycosyl hydrolase family 17	3.53349	2.86565e-13	2.94439	3.52391e-08
Zm00001d010671	Glycosyl hydrolase family 17	1.23067	0.0304724	1.86788	0.000122127
Zm00001d012292	Glycosyl hydrolase family 17	1.46901	1.44255e-47	0.567295	2.86891e-09
Zm00001d013097	Glycosyl hydrolase family 17	0.378671	1.06327e-05	0.562895	2.76929e-12
Zm00001d015231	Glycosyl hydrolase family 17	1.48827	1.40791e-27	0.731635	4.31775e-06
Zm00001d021598	Glycosyl hydrolase family 17	1.11606	4.13036e-39	0.736278	3.61703e-17
Zm00001d030361	Glycosyl hydrolase family 17	1.88726	5.40242e-23	1.95242	4.68693e-25
Zm00001d033423	Glycosyl hydrolase family 17	1.65193	9.43443e-83	2.53972	1.57119e-218
Zm00001d046534	Glycosyl hydrolase family 17	0.268531	0.0035461	0.347564	0.000106756
Zm00001d038196	Glycosyl hydrolase family 20	1.44408	3.28224e-22	1.05093	5.60034e-11
Zm00001d009667	Glycosyl hydrolase family 28	3.3241	4.05044e-84	2.59865	2.47524e-43
Zm00001d009717	Glycosyl hydrolase family 28	1.16743	1.84528e-17	0.949724	4.51204e-13
Zm00001d023813	Glycosyl hydrolase family 28	1.17998	6.45594e-47	0.702779	9.82631e-16
Zm00001d035899	Glycosyl hydrolase family 28	1.03444	1.78602e-12	0.731358	1.59771e-07
Zm00001d038874	Glycosyl hydrolase family 28	2.20927	3.05242e-08	2.2299	1.63149e-08
Zm00001d038875	Glycosyl hydrolase family 28	2.39908	3.13221e-06	1.51951	0.0150998
Zm00001d028111	Glycosyl hydrolase family 43	0.519485	2.22862e-08	0.339919	0.000257766
Zm00001d018404	Glycosyl hydrolase family 79, N-terminal domain	0.953397	3.24342e-13	1.14753	8.92223e-19
Zm00001d020339	Glycosyl hydrolase family 81	0.777251	2.34368e-21	0.923739	4.64909e-26
Zm00001d014947	invertase 2	0.528967	5.46456e-14	0.635062	1.11662e-13
Zm00001d005767	Methyladenine glycosylase	0.415815	0.00496274	0.615257	1.27712e-05
Zm00001d043196	Methyladenine glycosylase	1.70237	1.21868e-67	0.799764	1.5321e-17
Zm00001d004438	pullulanase-type starch debranching enzyme 1	0.678576	1.14976e-05	0.7184	3.34992e-06
Zm00001d029654	trehalase 1	2.83926	2.50389e-47	3.55059	1.59569e-100
Zm00001d013635	X8 domain	2.41056	4.86943e-22	0.819017	0.0211268
Zm00001d002410	Xyloglucan endo-transglycosylase (XET) C-terminus	1.2434	6.90016e-48	0.826811	1.63546e-23
Zm00001d014613	Xyloglucan endo-transglycosylase (XET) C-terminus	2.77489	1.11474e-127	1.27179	7.15699e-21
Zm00001d014617	Xyloglucan endo-transglycosylase (XET) C-terminus	0.712156	1.44947e-22	0.683409	2.1223e-19
Zm00001d017699	Xyloglucan endo-transglycosylase (XET) C-terminus	1.59189	6.76371e-28	1.16382	3.45731e-13
Zm00001d029814	Xyloglucan endo-transglycosylase (XET) C-terminus	1.63892	4.91343e-132	1.55727	1.04156e-75
SS1vsNSS: stiff-stalk-line HB08F1 compared with non-stiff-stalk-line SJ20104; SS2vsNSS: stiff-stalk-line A801 compared with non-stiff-stalk-line SJ20104.
