# Supplementary material for: Transcriptome analysis reveals the mechanism of internode development affecting maize stalk strength
Source: BMC Plant Biol. 2022 Jan 24;22:49. doi: 10.1186/s12870-022-03435-w (PMC8785456; doi:10.1186/s12870-022-03435-w)
Supplement: Supplementary file 7 — Additional file 7: Table S3. List of selected cytoskeleton organization-related genes that were up-regulated in SS1vsNSS and SS2vsNSS at the ninth leaf stage. [file 12870_2022_3435_MOESM7_ESM.xls]

## Sheet: Table S4
Table S3. List of selected cytoskeleton organization-related genes that were up-regulated in SS1vsNSS and SS2vsNSS at the ninth leaf stage.
Gene ID	Function Description	SS1vsNSS		SS2vsNSS
		Log2FC	Padj	Log2FC	Padj
Zm00001d007806	Arp2/3 complex, 34 kD subunit p34-Arc	1.38823	1.39746e-53	0.456325	1.80216e-06
Zm00001d003039	Arp2/3 complex, 34 kD subunit p34-Arc	0.434376	1.82596e-06	1.39462	1.14149e-83
Zm00001d007146	F-actin capping protein, α subunit	0.536102	3.79765e-06	0.442834	0.000183907
Zm00001d029343	F-actin capping protein, β subunit	0.891979	5.29079e-14	0.476471	0.000349925
Zm00001d005707	HAUS augmin-like complex subunit 5	0.773414	2.40806e-07	2.21717	1.55153e-83
Zm00001d020363	HAUS augmin-like complex subunit 5	0.465166	2.04925e-06	0.425573	2.51264e-05
Zm00001d017961	Microtubule-associated protein 70	0.953608	4.50288e-22	0.936707	1.27942e-18
Zm00001d002644	Spc97 / Spc98 family	0.706112	1.51455e-11	0.388494	0.000236306
Zm00001d042084	Villin headpiece domain	0.591101	2.4226e-20	0.21132	0.00967445
Zm00001d046905	Villin headpiece domain	0.274253	0.000116899	0.299008	1.31688e-05
Zm00001d047453	Villin headpiece domain	1.31529	5.22447e-12	1.41193	8.88369e-15
SS1vsNSS: stiff-stalk-line HB08F1 compared with non-stiff-stalk-line SJ20104; SS2vsNSS: stiff-stalk-line A801 compared with non-stiff-stalk-line SJ20104.
