# Supplementary material for: Transcriptome analysis reveals the mechanism of internode development affecting maize stalk strength
Source: BMC Plant Biol. 2022 Jan 24;22:49. doi: 10.1186/s12870-022-03435-w (PMC8785456; doi:10.1186/s12870-022-03435-w)
Supplement: Supplementary file 8 — Additional file 8: Table S4. List of selected microtubule-based process-related genes that were up-regulated in SS1vsNSS and SS2vsNSS at the tasseling stage. [file 12870_2022_3435_MOESM8_ESM.xls]

## Sheet: Table 3
Table S4. List of selected microtubule-based process-related genes that were up-regulated in SS1vsNSS and SS2vsNSS at the tasseling stage.
Gene ID	Function Description	SS1vsNSS		SS2vsNSS
		Log2FC	Padj	Log2FC	Padj
Zm00001d028830	Calponin homology (CH) domain	2.29018	2.43e-23	1.62856	1.13e-09
Zm00001d043504	Calponin homology (CH) domain	1.77647	1.99e-16	1.7388	3.08e-14
Zm00001d023841	Calponin homology (CH) domain	1.4554	1.12e-05	1.79587	3.09e-08
Zm00001d034024	Cofilin/tropomyosin-type actin-binding protein	9.68177	4.49e-15	9.6557	7.05e-06
Zm00001d034326	Cofilin/tropomyosin-type actin-binding protein	9.0602	4.23e-13	8.98954	9.09e-13
Zm00001d034643	Cofilin/tropomyosin-type actin-binding protein	6.56689	7.78e-07	9.46284	1.58e-14
Zm00001d002186	divergent spindle 1	3.21081	5.22e-128	3.4327	1.22e-158
Zm00001d026548	FERM N-terminal domain	0.45179	7.77e-05	0.381544	0.00127712
Zm00001d044982	Kinesin motor domain	4.78813	0	3.34611	1.41e-113
Zm00001d025951	Kinesin motor domain	1.72803	1.25e-110	0.445388	3.42e-06
Zm00001d038131	Kinesin motor domain	4.30188	6.31e-103	4.27998	3.2e-94
Zm00001d032464	Kinesin motor domain	5.02684	5.08e-88	6.06674	3.91e-129
Zm00001d035526	Kinesin motor domain	2.26978	7.82e-85	2.96364	1.12e-167
Zm00001d011405	Kinesin motor domain	3.53507	3.17e-68	1.50939	6.61e-07
Zm00001d045759	Kinesin motor domain	1.82819	2.55e-64	1.16232	2.38e-22
Zm00001d009233	Kinesin motor domain	1.40632	1.76e-45	0.698331	1.2e-09
Zm00001d018246	Kinesin motor domain	0.923844	5.06e-33	0.75257	9.47e-21
Zm00001d009926	Kinesin motor domain	1.72547	4.62e-28	1.58662	1.87e-21
Zm00001d013859	Kinesin motor domain	1.2358	1.72e-21	1.22227	8.47e-20
Zm00001d019670	Kinesin motor domain	0.746475	3.88e-18	0.68644	1.02e-20
Zm00001d021269	Kinesin motor domain	1.07748	1.37e-14	0.752728	1.53e-06
Zm00001d040312	Kinesin motor domain	1.4495	3.76e-12	1.20088	2.46e-07
Zm00001d010525	Kinesin motor domain	2.18497	1.04e-10	1.61562	6.13e-05
Zm00001d044170	Kinesin motor domain	1.29723	3.4e-10	1.23436	1.1e-08
Zm00001d038383	Kinesin motor domain	3.97575	0.00548374	10.3047	1.05e-22
Zm00001d051308	kinesin-related protein 1	1.26054	5.84e-39	0.793043	7.25e-14
Zm00001d010790	kinesin-related protein 3	0.954974	1.95e-28	0.34903	0.0015212
Zm00001d037599	kinesin-related protein 9	0.506988	8.13e-13	0.400569	3.45e-08
Zm00001d031005	KIP1-like protein	1.7223	6.1e-19	1.74332	3.06e-18
Zm00001d033278	KIP1-like protein	0.539185	3.52e-13	1.08393	1.11e-46
Zm00001d042955	KIP1-like protein	0.893174	0.00156048	0.833114	0.01277
Zm00001d023840	Microtubule binding	8.50178	2.61e-11	4.98147	0.00776073
Zm00001d002644	Spc97 / Spc98 family	0.484391	2.37e-06	0.480571	2.6e-05
Zm00001d052049	Spindle and kinetochore-associated protein 2	1.47254	3.74e-16	0.879303	9.38e-05
Zm00001d047453	Villin headpiece domain	1.60039	7.07e-14	1.72975	7.44e-17
Zm00001d046905	Villin headpiece domain	0.310801	3.55e-05	0.185775	0.0183896
SS1vsNSS: stiff-stalk-line HB08F1 compared with non-stiff-stalk-line SJ20104; SS2vsNSS: stiff-stalk-line A801 compared with non-stiff-stalk-line SJ20104.
