# Supplementary material for: Transcriptome analysis reveals the mechanism of internode development affecting maize stalk strength
Source: BMC Plant Biol. 2022 Jan 24;22:49. doi: 10.1186/s12870-022-03435-w (PMC8785456; doi:10.1186/s12870-022-03435-w)
Supplement: Supplementary file 9 — Additional file 9: Table S5. List of selected genes related to transferase activity (transferring hexosyl groups) that were up-regulated in SS1vsNSS and SS2vsNSS at the tasseling stage. [file 12870_2022_3435_MOESM9_ESM.xls]

## Sheet: Table S5
Table S5. List of selected genes related to transferase activity (transferring hexosyl groups) that were up-regulated in SS1vsNSS and SS2vsNSS at the tasseling stage.
Gene ID	Function Description	SS1vsNSS		SS2vsNSS
		Log2FC	Padj	Log2FC	Padj
Zm00001d039675	ALG3 protein	0.720016	3.8e-08	0.462664	0.000703631
Zm00001d031209	benzoxazinone synthesis 9	1.31278	2.44e-94	0.738405	9.84e-27
Zm00001d045055	bronze 1	1.3947	0.0047604	1.33663	0.00742678
Zm00001d005451	Cellulose synthase	3.28348	0	2.74666	2.27e-280
Zm00001d005775	Cellulose synthase	3.16911	2.04e-216	3.13678	4.15e-238
Zm00001d045557	Cellulose synthase	0.769027	3.76e-28	0.647421	5.51e-19
Zm00001d005478	Cellulose synthase	0.76926	5.38e-14	0.462161	2.75e-05
Zm00001d019149	cellulose synthase 4	1.12863	2.35e-42	1.00572	6.63e-50
Zm00001d034553	cellulose synthase 5	0.799082	8.81e-33	0.190969	0.00811324
Zm00001d019507	cellulose synthase 7	0.845033	1.3e-26	0.640268	2.45e-18
Zm00001d005250	cellulose synthase 9	1.104	2.73e-53	1.27118	1.48e-77
Zm00001d032776	cellulose synthase 10	3.7363	0	3.74826	1.67e-100
Zm00001d043477	cellulose synthase 11	3.4062	2.51e-67	3.63792	4.37e-81
Zm00001d020531	cellulose synthase 12	2.91278	8.57e-47	3.15251	5.62e-60
Zm00001d032897	Core-2/I-Branching enzyme	3.66355	0	0.419934	0.0012359
Zm00001d028642	Core-2/I-Branching enzyme	5.09152	2.39e-48	2.74267	4.49e-08
Zm00001d039426	Core-2/I-Branching enzyme	2.57542	3.14e-43	2.38065	9.92e-33
Zm00001d040047	Core-2/I-Branching enzyme	1.19689	6.59e-30	1.03807	7.31e-20
Zm00001d002382	Core-2/I-Branching enzyme	1.39137	2.44e-28	1.325	1.24e-26
Zm00001d047801	Core-2/I-Branching enzyme	0.977672	9.75e-14	0.671283	1.07e-05
Zm00001d033890	Core-2/I-Branching enzyme	0.574119	9.9e-09	0.766214	2.04e-14
Zm00001d027646	Core-2/I-Branching enzyme	0.927893	9.87e-07	0.776285	0.000124616
Zm00001d009810	Core-2/I-Branching enzyme	0.449535	0.000909488	0.531534	9.12e-05
Zm00001d003109	DIE2/ALG10 family	0.605965	3.88e-07	0.665999	2.61e-07
Zm00001d053825	Galactosyltransferase	0.974181	6.66e-35	0.754591	1.63e-18
Zm00001d000099	Galactosyltransferase	1.59064	2.98e-27	1.53574	1.35e-26
Zm00001d020583	Galactosyltransferase	0.866724	1.82e-26	0.709081	8.03e-17
Zm00001d013804	Galactosyltransferase	1.32278	1.34e-22	1.69617	3.05e-35
Zm00001d045146	Galactosyltransferase	0.864064	2.78e-22	0.435959	4.46e-06
Zm00001d037233	Galactosyltransferase	1.14986	4.91e-19	1.38919	9.1e-37
Zm00001d003292	Glycosyltransferase family 17	1.18164	1.72e-12	1.05437	8.94e-10
Zm00001d010976	Glycosyltransferase family 43	1.73202	1.68e-164	1.68306	5.63e-124
Zm00001d036543	Glycosyltransferase family 43	1.68738	1.11e-156	1.70436	1.05e-105
Zm00001d043879	Glycosyltransferase family 43	2.3236	3.37e-126	2.59393	1.1e-151
Zm00001d028725	Glycosyltransferase family 43	1.98196	3.91e-103	2.0492	1.08e-108
Zm00001d047750	Glycosyltransferase family 43	1.72122	6.32e-67	0.815536	3.39e-12
Zm00001d014525	Glycosyltransferase family 43	1.18241	2.33e-51	1.7671	2.36e-105
Zm00001d016518	Glycosyltransferase family 43	1.91578	6.27e-10	3.70976	2.19e-08
Zm00001d009539	Glycosyltransferase family 43	0.48267	3.5e-09	0.835544	7.06e-28
Zm00001d008250	Glycosyltransferase family 43	0.571774	2.68e-05	0.569444	5.04e-05
Zm00001d024934	Glycosyltransferase family 43	0.58397	0.000607497	0.386922	0.0404722
Zm00001d038981	Glycosyltransferase family 43	0.608038	0.00122907	1.61075	3.8e-25
Zm00001d026460	Glycosyltransferase family 43	0.231383	0.0209577	0.472569	2.11e-06
Zm00001d044554	Mannosyltransferase (PIG-V)	0.766249	0.00843277	0.812429	0.00495356
Zm00001d006446	salmon silk2	1.90927	0.00224895	5.85403	1.59e-57
Zm00001d034074	starch phosphorylase 1	2.62005	4.19e-87	1.4373	1.67e-24
Zm00001d029087	Sucrose synthase	2.97429	9.13e-62	5.41024	0
Zm00001d047253	sucrose synthase 1	2.14695	4.52e-113	1.59629	1.96e-114
Zm00001d046595	Sucrose-6F-phosphate phosphohydrolase	0.357622	0.000426403	0.574917	2.25e-09
Zm00001d037384	UDP-glucoronosyl and UDP-glucosyl transferase	3.40189	0	3.09619	6.55e-276
Zm00001d039643	UDP-glucoronosyl and UDP-glucosyl transferase	3.37395	4.86e-94	3.75225	1.9e-84
Zm00001d029619	UDP-glucoronosyl and UDP-glucosyl transferase	4.51402	1.35e-91	3.03021	4.7e-28
Zm00001d049544	UDP-glucoronosyl and UDP-glucosyl transferase	2.59176	1.29e-44	1.66241	4.26e-13
Zm00001d015623	UDP-glucoronosyl and UDP-glucosyl transferase	1.49882	4.49e-38	1.75706	9.26e-50
Zm00001d008795	UDP-glucoronosyl and UDP-glucosyl transferase	1.52514	1.84e-36	0.403079	0.0137358
Zm00001d002063	UDP-glucoronosyl and UDP-glucosyl transferase	0.943245	2.64e-32	0.874466	1.32e-26
Zm00001d038605	UDP-glucoronosyl and UDP-glucosyl transferase	2.25161	8.39e-25	1.91193	3.4e-16
Zm00001d006397	UDP-glucoronosyl and UDP-glucosyl transferase	4.72549	2.38e-18	4.97396	5.63e-21
Zm00001d006449	UDP-glucoronosyl and UDP-glucosyl transferase	1.13665	2.67e-17	1.36551	1.59e-20
Zm00001d047504	UDP-glucoronosyl and UDP-glucosyl transferase	1.04683	3.1e-16	0.953899	9.95e-11
Zm00001d021577	UDP-glucoronosyl and UDP-glucosyl transferase	0.83268	6.52e-15	1.27785	4.79e-37
Zm00001d043166	UDP-glucoronosyl and UDP-glucosyl transferase	1.56433	1.84e-14	3.64314	1.4e-130
Zm00001d045788	UDP-glucoronosyl and UDP-glucosyl transferase	1.54418	3.06e-12	0.956735	0.000416243
Zm00001d021576	UDP-glucoronosyl and UDP-glucosyl transferase	1.72585	4.98e-10	1.15026	0.00100987
Zm00001d019259	UDP-glucoronosyl and UDP-glucosyl transferase	2.27178	1.19e-09	1.09359	0.0343852
Zm00001d007091	UDP-glucoronosyl and UDP-glucosyl transferase	2.54255	3.13e-08	2.63787	3.31e-08
Zm00001d049925	UDP-glucoronosyl and UDP-glucosyl transferase	7.33877	5.05e-08	8.93674	1.55e-12
Zm00001d045862	UDP-glucoronosyl and UDP-glucosyl transferase	1.52509	3.52e-07	1.43479	4.79e-06
Zm00001d042740	UDP-glucoronosyl and UDP-glucosyl transferase	1.73051	3.63e-07	2.4483	3.31e-16
Zm00001d046460	UDP-glucoronosyl and UDP-glucosyl transferase	1.62445	1.17e-06	2.14581	2.03e-12
Zm00001d010689	UDP-glucoronosyl and UDP-glucosyl transferase	4.94432	1.23e-06	5.87721	8.41e-10
Zm00001d048925	UDP-glucoronosyl and UDP-glucosyl transferase	0.342942	6.84e-05	0.929287	1.54e-22
Zm00001d016091	UDP-glucoronosyl and UDP-glucosyl transferase	0.506928	8.01e-05	1.16783	1.25e-22
Zm00001d010802	UDP-glucoronosyl and UDP-glucosyl transferase	5.6539	0.000499888	8.7823	5.68e-12
Zm00001d038764	UDP-glucoronosyl and UDP-glucosyl transferase	0.520766	0.00505461	1.56442	2.35e-33
Zm00001d052492	UDP-glucoronosyl and UDP-glucosyl transferase	2.30649	0.0107079	6.57969	1.2e-37
Zm00001d016013	UDP-glucoronosyl and UDP-glucosyl transferase	0.521334	0.0110577	1.01138	1.4e-08
Zm00001d021571	UDP-glucoronosyl and UDP-glucosyl transferase	0.923989	0.0139831	0.951073	0.0112128
Zm00001d039642	UDP-glucoronosyl and UDP-glucosyl transferase	3.40684	0.0143317	3.93126	0.00445474
Zm00001d052479	UDP-glucoronosyl and UDP-glucosyl transferase	0.255754	0.0265257	0.476998	1.38e-05
Zm00001d026471	UDP-glucoronosyl and UDP-glucosyl transferase	1.66337	0.0347323	3.85166	8.69e-17
Zm00001d053715	UDP-glucoronosyl and UDP-glucosyl transferase	0.312216	0.037455	0.412105	0.00348882
Zm00001d024071	Xyloglucan endo-transglycosylase (XET) C-terminus	4.7254	1.61e-39	1.90117	0.00233799
Zm00001d002412	Xyloglucan endo-transglycosylase (XET) C-terminus	5.68353	0.000361566	8.16164	3.09e-10
Zm00001d024386	xyloglucan endo-transglycosylase/hydrolase 1	6.07865	0	4.5589	1.53e-240
SS1vsNSS: stiff-stalk-line HB08F1 compared with non-stiff-stalk-line SJ20104; SS2vsNSS: stiff-stalk-line A801 compared with non-stiff-stalk-line SJ20104.
