# Supplementary material for: Transcriptome analysis reveals the mechanism of internode development affecting maize stalk strength
Source: BMC Plant Biol. 2022 Jan 24;22:49. doi: 10.1186/s12870-022-03435-w (PMC8785456; doi:10.1186/s12870-022-03435-w)
Supplement: Supplementary file 10 — Additional file 10: Table S6. Lignin synthesis related genes that were up-regulated in SS1vsNSS and SS2vsNSS at the tasseling stage. [file 12870_2022_3435_MOESM10_ESM.xls]

## Sheet: Sheet1
Table S6. Lignin synthesis related genes that were up-regulated in SS1vsNSS and SS2vsNSS at the tasseling stage.
Gene ID	Function Description	SS1vsNSS		SS2vsNSS
		Log2FC	Padj	Log2FC	Padj
Zm00001d017274	Phenylalnine ammonialyase1	0.81443	2.55e-34	1.9653	1.52e-168
Zm00001d051166	Phenylalnine ammonialyase4	6.2469	2.27e-75	4.88379	1.24e-37
Zm00001d051163	Phenylalnine ammonialyase5	1.47404	3.47e-80	1.17839	2.2e-53
Zm00001d017279	Phenylalnine ammonialyase7	3.35461	1.14e-34	0.454967	0.0581843
Zm00001d017276	Phenylalnine ammonialyase8	6.76394	1.46e-150	4.86686	1.99e-58
Zm00001d015025	4-coumarate:CoA ligase	8.29619	0	7.47899	2.23e-243
Zm00001d050224	4-coumarate:CoA ligase	6.29721	9.78e-51	6.99212	1.36e-63
Zm00001d026649	4-coumarate:CoA ligase	1.39196	1.19e-93	0.314816	0.000658919
Zm00001d001849	4-coumarate:CoA ligase	0.341701	0.0732976	2.12881	1.19e-46
Zm00001d027519	4-coumarate:CoA ligase	0.315388	2.23e-05	0.296616	2.5e-05
Zm00001d038371	Laccase2	3.33852	6.08e-126	2.87798	5.49e-80
Zm00001d042906	Laccase4	3.78947	0	3.58705	2.9e-286
Zm00001d042901	Laccase5	4.50272	6.17e-263	4.75529	7.21e-257
Zm00001d028599	Laccase11	2.65677	3.35e-142	2.30054	9.21e-98
Zm00001d042905	Laccase15	4.965	3.79e-12	4.55506	1.36e-09
Zm00001d012408	Laccase21	3.74463	5.55e-44	3.88569	3.24e-44
SS1vsNSS: stiff-stalk-line HB08F1 compared with non-stiff-stalk-line SJ20104; SS2vsNSS: stiff-stalk-line A801 compared with non-stiff-stalk-line SJ20104.
