# Supplementary material for: Transcriptome analysis reveals the mechanism of internode development affecting maize stalk strength
Source: BMC Plant Biol. 2022 Jan 24;22:49. doi: 10.1186/s12870-022-03435-w (PMC8785456; doi:10.1186/s12870-022-03435-w)
Supplement: Supplementary file 11 — Additional file 11: Table S7. List of selected plant-type cell wall organization-related genes that were up-regulated in SS1vsNSS and SS2vsNSS at the tasseling stage. [file 12870_2022_3435_MOESM11_ESM.xls]

## Sheet: Table 5
Table S7. List of selected plant-type cell wall organization-related genes that were up-regulated in SS1vsNSS and SS2vsNSS at the tasseling stage.
Gene ID	Function Description	SS1vsNSS		SS2vsNSS
		Log2FC	Padj	Log2FC	Padj
Zm00001d047276	brittle stalk 2	2.70357	1.07e-290	1.52632	1.18e-75
Zm00001d034049	COBRA-like protein	1.50538	1.36e-102	1.67356	1.53e-133
Zm00001d013256	COBRA-like protein	1.13406	5.13e-54	1.04877	5.29e-35
Zm00001d022081	COBRA-like protein	4.92904	4.44e-51	3.70262	2.96e-20
Zm00001d022082	COBRA-like protein	4.6194	1.09e-14	4.54518	2.72e-13
Zm00001d007208	COBRA-like protein	0.443989	0.00100873	0.763233	4.9e-08
SS1vsNSS: stiff-stalk-line HB08F1 compared with non-stiff-stalk-line SJ20104; SS2vsNSS: stiff-stalk-line A801 compared with non-stiff-stalk-line SJ20104.
