# Supplementary material for: Transcriptome analysis reveals the mechanism of internode development affecting maize stalk strength
Source: BMC Plant Biol. 2022 Jan 24;22:49. doi: 10.1186/s12870-022-03435-w (PMC8785456; doi:10.1186/s12870-022-03435-w)
Supplement: Supplementary file 12 — Additional file 12: Table S8. Differentially expressed transcription factors in SS1vsNSS and SS2vsNSS. [file 12870_2022_3435_MOESM12_ESM.xls]

## Sheet: Sheet1
Table S8. Differentially expressed transcription factors in SS1vsNSS and SS2vsNSS.
Gene ID	Transcription Factor Families	Ninth Leaf Stage				Tasseling Stage
		SS1vsNSS		SS2vsNSS		SS1vsNSS		SS2vsNSS
		Log2FC	Padj	Log2FC	Padj	Log2FC	Padj	Log2FC	Padj
Zm00001d005892	AP2/ERF	1.96349	5.18436e-45	1.86151	2.712e-37	2.27012	9.09e-11	2.04364	1.32e-07
Zm00001d009103	AP2/ERF	0.875901	0.0014238	1.22665	1.42695e-06	2.42952	2.73e-48	1.67975	4.93e-17
Zm00001d012585	AP2/ERF	-1.72683	5.36267e-38	-1.52713	9.93344e-36	-1.44353	6.93e-37	-3.01289	1.64e-85
Zm00001d016260	AP2/ERF	0.884054	0.00699701	1.46863	5.55171e-10	3.87611	0.000127584	6.32858	6.23e-15
Zm00001d017477	AP2/ERF	0.463384	0.00549099	1.64811	2.301e-32	4.78458	5.12e-122	1.92007	7.61e-10
Zm00001d017480	AP2/ERF	0.837251	1.50798e-18	1.50198	7.95312e-62	1.25288	6.39e-08	0.854496	0.000484394
Zm00001d017592	AP2/ERF	-1.74399	1.38345e-70	-3.29617	4.84965e-186	-4.21666	0	-1.90581	3.85e-100
Zm00001d020267	AP2/ERF	0.912055	8.39855e-26	0.334855	0.000703431	-0.403089	2.03e-06	-0.736497	3.51e-17
Zm00001d020595	AP2/ERF	1.92982	1.24742e-114	2.55322	4.98636e-203	1.87601	4.65e-225	2.53291	0
Zm00001d021089	AP2/ERF	-2.5032	1.29415e-10	-3.76963	1.00971e-14	-3.63279	6.4e-26	-1.82935	3.77e-11
Zm00001d021207	AP2/ERF	-1.84638	1.21947e-15	-3.2296	2.75381e-39	-0.895171	0.0125231	-1.9353	1.86e-05
Zm00001d026271	AP2/ERF	-0.656589	6.29197e-11	-0.669538	2.70716e-11	-0.412369	6.78e-08	-1.35524	6.52e-74
Zm00001d026448	AP2/ERF	-0.608947	0.0422281	-1.28572	5.1425e-05	-1.4731	0.00024031	-1.92414	7.79e-06
Zm00001d027929	AP2/ERF	-0.616177	1.23153e-12	-1.12322	7.70663e-38	-2.07558	7.13e-175	-1.23836	2.22e-57
Zm00001d032295	AP2/ERF	0.650254	2.64602e-13	0.424116	5.50472e-07	-0.864809	5.68e-27	-1.38465	5.66e-106
Zm00001d036003	AP2/ERF	1.60064	1.39971e-69	0.255756	0.0113809	-0.847032	8.34e-10	-0.508973	1.72e-06
Zm00001d037941	AP2/ERF	3.77729	1.00839e-48	4.43007	1.76041e-67	3.22547	4.94e-133	2.96992	1.79e-78
Zm00001d041981	AP2/ERF	4.09522	1.75319e-84	3.65752	7.87692e-65	1.10218	0.0018412	0.8599	0.0331592
Zm00001d042717	AP2/ERF	0.821969	3.19359e-08	2.24655	1.90175e-15	-0.255844	0.0245169	-2.38824	2.42e-87
Zm00001d043205	AP2/ERF	0.400485	1.84898e-05	0.916004	5.83894e-26	-0.314552	5.08e-05	-1.30265	8.14e-40
Zm00001d044857	AP2/ERF	2.3916	7.45539e-13	2.61555	4.38807e-16	2.63915	4.4e-40	4.35102	2.88e-145
Zm00001d045204	AP2/ERF	1.28592	8.11912e-09	0.824415	0.000913097	-1.63373	2e-32	-1.33684	1.09e-22
Zm00001d047860	AP2/ERF	-0.704459	1.55656e-05	-2.09889	9.09191e-26	-2.66271	1.16e-05	-4.24073	9.38e-07
Zm00001d048991	AP2/ERF	-3.9817	3.19516e-52	-0.543595	0.000509676	-4.67482	1.27e-195	-4.25652	7.88e-167
Zm00001d052026	AP2/ERF	-5.33522	1.17367e-87	-1.87404	2.97591e-32	-7.86787	5.46e-43	-3.35506	4.93e-62
Zm00001d052229	AP2/ERF	-1.09393	3.85546e-54	-0.66436	6.77617e-19	-1.29678	8.01e-54	-0.496908	4.27e-12
Zm00001d002079	AP2/ERF	NA	NA	NA	NA	-1.6047	1.31e-77	-1.1143	1.46e-36
Zm00001d002618	AP2/ERF	NA	NA	NA	NA	-0.603018	3.42e-14	-0.809983	7.64e-26
Zm00001d005798	AP2/ERF	NA	NA	NA	NA	-0.576741	4.77e-16	-1.17752	6.41e-71
Zm00001d006169	AP2/ERF	NA	NA	NA	NA	-2.30745	4.82e-12	-3.90246	5.66e-18
Zm00001d008546	AP2/ERF	NA	NA	NA	NA	-0.681771	1.46e-13	-0.310308	7.16e-06
Zm00001d016262	AP2/ERF	NA	NA	NA	NA	3.65127	1.23e-16	2.02289	0.00130886
Zm00001d017366	AP2/ERF	NA	NA	NA	NA	-1.04915	3.13e-43	-2.7793	2.37e-88
Zm00001d017591	AP2/ERF	NA	NA	NA	NA	-2.00469	1.2e-94	-1.23716	3.41e-47
Zm00001d022461	AP2/ERF	NA	NA	NA	NA	5.40588	5.36e-147	2.76398	1.04e-18
Zm00001d025910	AP2/ERF	NA	NA	NA	NA	-2.95499	1.27e-17	-3.90397	5.78e-05
Zm00001d027924	AP2/ERF	NA	NA	NA	NA	4.73879	4.77e-23	5.88621	7.15e-39
Zm00001d030862	AP2/ERF	NA	NA	NA	NA	7.24571	3.52e-11	5.35281	1.48e-05
Zm00001d031673	AP2/ERF	NA	NA	NA	NA	-3.4847	8.27e-58	-1.86491	8.6e-27
Zm00001d031796	AP2/ERF	NA	NA	NA	NA	-0.980217	1.9e-34	-1.48485	3.12e-77
Zm00001d032144	AP2/ERF	NA	NA	NA	NA	4.18813	0.00235418	7.86002	3.7e-13
Zm00001d034920	AP2/ERF	NA	NA	NA	NA	-3.0783	1.91e-12	-5.34378	3.82e-12
Zm00001d036536	AP2/ERF	NA	NA	NA	NA	-1.15623	6.59e-23	-0.501618	3.49e-05
Zm00001d038216	AP2/ERF	NA	NA	NA	NA	-1.53116	2.09e-22	-2.80132	9.66e-61
Zm00001d038585	AP2/ERF	NA	NA	NA	NA	-0.53958	2.96e-12	-1.40569	1.31e-47
Zm00001d038907	AP2/ERF	NA	NA	NA	NA	-2.29368	5.95e-36	-0.344723	0.0441631
Zm00001d039077	AP2/ERF	NA	NA	NA	NA	-4.39738	1.69e-08	-1.74574	0.00117497
Zm00001d048208	AP2/ERF	NA	NA	NA	NA	-2.65001	3.49e-86	-1.80455	1.47e-39
Zm00001d051239	AP2/ERF	NA	NA	NA	NA	-2.86965	4.78e-66	-2.75836	4.55e-50
Zm00001d003884	AP2/ERF	3.6906	1.13872e-05	3.75243	5.23119e-06	NA	NA	NA	NA
Zm00001d005016	AP2/ERF	1.10529	1.18442e-09	0.847987	1.62887e-06	NA	NA	NA	NA
Zm00001d010175	AP2/ERF	4.91568	0.00726	9.68579	9.11442e-15	NA	NA	NA	NA
Zm00001d010676	AP2/ERF	-0.766231	0.0060376	-0.895701	0.00142872	NA	NA	NA	NA
Zm00001d010987	AP2/ERF	-2.07714	1.84352e-54	-2.23141	9.89816e-57	NA	NA	NA	NA
Zm00001d018158	AP2/ERF	1.73043	5.75687e-11	1.2857	0.00106397	NA	NA	NA	NA
Zm00001d019216	AP2/ERF	1.03387	2.87501e-25	0.741858	1.99252e-12	NA	NA	NA	NA
Zm00001d019230	AP2/ERF	-1.90044	4.47312e-14	-1.33598	6.85619e-08	NA	NA	NA	NA
Zm00001d021205	AP2/ERF	-2.128	1.55128e-25	-2.60566	4.53837e-36	NA	NA	NA	NA
Zm00001d023535	AP2/ERF	5.71196	2.77421e-06	5.24648	2.6492e-05	NA	NA	NA	NA
Zm00001d024324	AP2/ERF	1.25698	1.72949e-44	1.14257	1.86187e-36	NA	NA	NA	NA
Zm00001d026447	AP2/ERF	2.51029	5.86479e-91	0.630512	0.000207322	NA	NA	NA	NA
Zm00001d026486	AP2/ERF	-1.38042	7.1389e-05	-4.0253	5.6875e-14	NA	NA	NA	NA
Zm00001d027925	AP2/ERF	-2.67827	1.92499e-18	-9.63102	6.25658e-15	NA	NA	NA	NA
Zm00001d027928	AP2/ERF	-4.5068	1.76272e-12	-2.15101	1.66531e-07	NA	NA	NA	NA
Zm00001d029679	AP2/ERF	4.12035	3.04629e-87	1.34541	0.000488144	NA	NA	NA	NA
Zm00001d029884	AP2/ERF	1.14829	0.0162507	1.22961	0.0105647	NA	NA	NA	NA
Zm00001d035512	AP2/ERF	-1.48205	3.49401e-49	-1.44684	8.22355e-51	NA	NA	NA	NA
Zm00001d036298	AP2/ERF	-1.02787	3.23467e-05	-0.777124	0.0027687	NA	NA	NA	NA
Zm00001d036889	AP2/ERF	4.4794	3.48374e-64	2.29253	2.32279e-09	NA	NA	NA	NA
Zm00001d039324	AP2/ERF	0.48096	0.000153709	0.4837	0.000268392	NA	NA	NA	NA
Zm00001d042588	AP2/ERF	-1.19307	0.00105519	-1.09613	0.00118386	NA	NA	NA	NA
Zm00001d045044	AP2/ERF	0.66692	3.75809e-16	0.398757	5.08541e-06	NA	NA	NA	NA
Zm00001d049364	AP2/ERF	1.36458	2.66387e-25	2.87086	1.56272e-139	NA	NA	NA	NA
Zm00001d052102	AP2/ERF	-1.60866	7.3309e-08	-2.62153	4.75035e-15	NA	NA	NA	NA
Zm00001d052167	AP2/ERF	2.44637	3.4889e-55	0.908043	3.86768e-05	NA	NA	NA	NA
Zm00001d053707	AP2/ERF	-0.552815	0.00485212	-0.823327	4.2025e-05	NA	NA	NA	NA
Zm00001d001879	ARF	1.321	5.17436e-75	0.564907	2.18593e-15	0.836292	1.04e-30	0.687138	2.71e-22
Zm00001d014013	ARF	-0.919736	1.78505e-30	-1.33817	3.21589e-59	-0.40629	4.49e-08	-0.899153	1.44e-31
Zm00001d023659	ARF	-0.765564	7.73848e-25	-0.431987	1.47771e-09	-0.928964	1.73e-44	-0.271466	2.37e-05
Zm00001d038698	ARF	0.992221	2.87704e-17	1.3065	1.04861e-33	1.05784	4.16e-07	1.66723	2.16e-19
Zm00001d041056	ARF	-0.706654	7.94147e-16	-1.28428	7.31252e-47	-0.390551	1.41e-08	-1.16866	2.8e-52
Zm00001d043431	ARF	-0.443355	3.54122e-06	-0.371006	7.25012e-05	0.400142	2.66e-05	0.484132	6.47e-08
Zm00001d049295	ARF	-0.959287	9.29093e-39	-0.9762	9.5975e-37	-1.18608	1.78e-88	-0.589364	1.89e-23
Zm00001d002929	ARF	NA	NA	NA	NA	1.58507	9.35e-05	1.16342	0.0148208
Zm00001d012731	ARF	NA	NA	NA	NA	0.498607	3.53e-08	0.549954	8.89e-09
Zm00001d015243	ARF	NA	NA	NA	NA	2.95734	3.79e-36	1.42373	6.57e-07
Zm00001d031064	ARF	NA	NA	NA	NA	0.515119	1.45e-06	0.384677	0.000834929
Zm00001d039006	ARF	NA	NA	NA	NA	-0.310429	3.15e-05	-0.795202	1.6e-25
Zm00001d051172	ARF	NA	NA	NA	NA	2.98279	1.38e-47	3.32997	1.46e-60
Zm00001d000358	ARF	-1.04462	2.61046e-21	-1.14519	1.65325e-25	NA	NA	NA	NA
Zm00001d032683	ARF	-0.804477	7.68889e-14	-0.471534	2.19787e-05	NA	NA	NA	NA
Zm00001d039267	ARF	-0.246852	0.0314486	-0.638929	1.88633e-07	NA	NA	NA	NA
Zm00001d042463	ARR-B	-0.382388	0.000328611	-1.15459	1.41254e-34	-0.478209	1.4e-06	-0.78949	4.9e-14
Zm00001d046755	ARR-B	-4.72198	1.27943e-58	-8.29655	1.26886e-21	-5.13813	1.46e-58	-6.65898	6.87e-40
Zm00001d048046	ARR-B	NA	NA	NA	NA	-0.464665	1.13e-07	-0.185499	0.0362633
Zm00001d012128	ARR-B	-0.319215	0.00616484	-1.96982	6.2809e-58	NA	NA	NA	NA
Zm00001d014723	ARR-B	-0.869606	0.00117985	-0.511347	0.0440944	NA	NA	NA	NA
Zm00001d028265	ARR-B	-0.25974	0.0367603	-0.238614	0.0432859	NA	NA	NA	NA
Zm00001d045112	ARR-B	-1.26551	7.84296e-11	-1.00467	3.16513e-07	NA	NA	NA	NA
Zm00001d003601	B3	-0.172212	0.0296293	-0.643939	7.5383e-18	-0.685599	1.16e-25	-0.432733	3.31e-09
Zm00001d002562	B3	0.612749	0.0151076	0.799005	0.000642443	0.555776	0.0226845	0.829645	0.000234789
Zm00001d011745	B3	0.961222	1.11319e-11	0.769526	3.60265e-08	1.72894	2.16e-16	2.17271	9.53e-27
Zm00001d024321	B3	1.95774	6.15955e-05	1.28438	0.0258243	2.05691	3.87e-08	1.48121	0.000716341
Zm00001d038504	B3	0.584229	0.048626	0.591503	0.0452604	1.24228	2.91e-09	1.90759	4.3e-27
Zm00001d007173	B3	NA	NA	NA	NA	0.395444	6.65e-09	0.870461	5.83e-39
Zm00001d011639	B3	NA	NA	NA	NA	-1.57737	0.000245404	-1.27004	0.00243468
Zm00001d022440	B3	NA	NA	NA	NA	0.464168	5.32e-13	1.13151	2.14e-68
Zm00001d033313	B3	NA	NA	NA	NA	-3.88665	3.95e-09	-4.60743	1.83e-08
Zm00001d033324	B3	NA	NA	NA	NA	-0.603068	0.00321143	-0.656176	0.00177542
Zm00001d049094	B3	NA	NA	NA	NA	1.56613	3.84e-13	2.72466	4.29e-54
Zm00001d013722	B3	-1.7982	2.94618e-12	-3.882	8.64134e-30	NA	NA	NA	NA
Zm00001d013723	B3	4.02902	0.00464623	5.91067	3.71788e-07	NA	NA	NA	NA
Zm00001d017112	B3	-0.284334	0.00485716	-0.241822	0.0156954	NA	NA	NA	NA
Zm00001d030907	B3	2.26111	0.000151903	1.74814	0.0112294	NA	NA	NA	NA
Zm00001d006677	BES1	1.72368	1.51526e-72	0.70196	1.12293e-09	2.76427	1.67e-114	1.09226	9.01e-13
Zm00001d021927	BES1	NA	NA	NA	NA	1.23315	1.17e-06	1.73873	4.18e-14
Zm00001d053975	BES1	-1.50198	4.90223e-18	-0.801309	6.19883e-07	NA	NA	NA	NA
Zm00001d006022	bHLH	-2.15619	7.91657e-19	-2.69267	7.05602e-27	-2.98432	2.6e-46	-4.1403	1.44e-62
Zm00001d007768	bHLH	-3.27789	9.68525e-07	-1.49894	0.00385703	-2.4607	6.56e-06	-4.49194	6.39e-08
Zm00001d011212	bHLH	-6.08837	7.89584e-11	-4.65942	1.54812e-13	-2.62182	5.1e-32	-3.47135	1.4e-41
Zm00001d013073	bHLH	-0.879586	7.13978e-18	-1.06573	6.22592e-24	0.543643	7.92e-08	0.34446	0.00215407
Zm00001d013370	bHLH	-6.19062	7.89223e-35	-6.92589	5.76991e-28	-1.20139	0.00055051	-2.94225	2.17e-14
Zm00001d016873	bHLH	1.90133	2.85174e-08	2.12471	6.21668e-11	2.06298	1.45e-15	2.83335	8.76e-35
Zm00001d021019	bHLH	-0.554509	1.13761e-09	-0.40941	2.34956e-06	0.486283	0.00585953	1.11657	3.89e-10
Zm00001d024220	bHLH	-0.840499	9.07193e-09	-1.84072	1.31333e-21	-0.494755	0.000837998	-0.49518	0.00136816
Zm00001d025141	bHLH	14.1857	4.71656e-32	14.0075	3.52677e-31	14.6157	4.07e-34	13.2603	4.96e-28
Zm00001d027546	bHLH	-2.22391	3.70089e-32	-3.05915	1.64438e-40	-3.30845	9.55e-198	-2.18953	2.41e-132
Zm00001d029402	bHLH	2.26244	2.42598e-92	2.35927	6.0079e-101	2.60066	1.9e-30	1.93038	1.18e-13
Zm00001d031441	bHLH	-4.54606	0	-3.64601	9.16722e-295	-4.55965	0	-3.13058	1.19e-233
Zm00001d033267	bHLH	-1.21068	4.41777e-21	-3.07181	3.0835e-87	-0.950367	7.75e-14	-0.893362	5e-11
Zm00001d033848	bHLH	2.33263	6.29185e-23	2.39156	1.2112e-21	1.374	6.07e-22	1.2975	2.77e-16
Zm00001d034298	bHLH	1.8109	1.18153e-11	1.06992	0.000510767	2.86238	6.82e-77	3.20741	1.62e-86
Zm00001d038612	bHLH	-4.66115	1.06107e-67	-2.49557	9.19486e-47	-4.44031	4.55e-215	-1.2206	1.98e-29
Zm00001d043248	bHLH	-1.48647	1.46564e-15	-5.95128	2.84243e-38	-2.3823	9.94e-10	-4.40501	2.9e-14
Zm00001d047017	bHLH	0.576202	5.00105e-11	0.977529	1.21882e-30	1.13153	4.31e-43	0.194582	0.0127026
Zm00001d047216	bHLH	1.56476	1.30568e-53	0.905371	7.96807e-15	1.21797	3.01e-21	0.645253	8.16e-06
Zm00001d049158	bHLH	1.16489	3.86596e-17	2.29862	1.50092e-92	1.08331	2.12e-06	2.85511	1.35e-68
Zm00001d051569	bHLH	-4.87458	1.09175e-78	-2.30825	1.89342e-47	-5.89317	3.72e-30	-2.66532	5.23e-21
Zm00001d052192	bHLH	0.989323	0.0068253	2.89275	2.39161e-31	4.56306	0.000613134	5.95176	3.19e-07
Zm00001d000291	bHLH	NA	NA	NA	NA	-1.42515	1.03e-11	-0.922532	3.85e-05
Zm00001d002200	bHLH	NA	NA	NA	NA	-0.598571	4.74e-08	-0.788587	1.03e-09
Zm00001d002288	bHLH	NA	NA	NA	NA	6.46436	1.4e-12	4.40529	7.88e-05
Zm00001d004007	bHLH	NA	NA	NA	NA	-7.21876	9.16e-21	-2.49233	1.18e-20
Zm00001d006065	bHLH	NA	NA	NA	NA	3.38307	2.31e-23	3.57588	4.28e-26
Zm00001d006565	bHLH	NA	NA	NA	NA	-0.515221	4.1e-08	-0.196321	0.0334772
Zm00001d007311	bHLH	NA	NA	NA	NA	-0.533944	0.00194899	-1.11419	1.05e-08
Zm00001d008205	bHLH	NA	NA	NA	NA	-0.531457	0.0115879	-1.01473	4.78e-05
Zm00001d012067	bHLH	NA	NA	NA	NA	0.231586	0.0252619	0.92438	1.35e-26
Zm00001d013130	bHLH	NA	NA	NA	NA	1.51156	6.71e-06	1.03654	0.00553295
Zm00001d013232	bHLH	NA	NA	NA	NA	3.94963	3.4e-16	2.70574	1.19e-05
Zm00001d018967	bHLH	NA	NA	NA	NA	0.292113	0.00470096	0.877593	3.44e-21
Zm00001d020705	bHLH	NA	NA	NA	NA	-3.80211	6.99e-15	-3.9673	0.000673439
Zm00001d020834	bHLH	NA	NA	NA	NA	-0.482791	9.19e-11	-0.402935	9.7e-08
Zm00001d020932	bHLH	NA	NA	NA	NA	-1.50218	4.78e-16	-1.23706	1.54e-11
Zm00001d024783	bHLH	NA	NA	NA	NA	-0.444247	3.26e-08	-0.941017	1.15e-33
Zm00001d025727	bHLH	NA	NA	NA	NA	2.43193	1.75e-16	1.05811	0.0100103
Zm00001d031781	bHLH	NA	NA	NA	NA	-5.27297	9.5e-29	-5.8912	7.66e-22
Zm00001d032132	bHLH	NA	NA	NA	NA	-2.67845	2.24e-08	-2.08747	7.89e-06
Zm00001d033870	bHLH	NA	NA	NA	NA	1.26928	1.29e-13	0.751734	0.000121819
Zm00001d034503	bHLH	NA	NA	NA	NA	0.443362	0.016017	0.714585	0.000103731
Zm00001d037098	bHLH	NA	NA	NA	NA	0.790255	4.05e-11	0.436538	0.000856851
Zm00001d038357	bHLH	NA	NA	NA	NA	-0.240563	0.000272487	-0.387458	4.68e-09
Zm00001d040536	bHLH	NA	NA	NA	NA	-1.49058	1.62e-12	-0.939093	2.85e-07
Zm00001d042373	bHLH	NA	NA	NA	NA	-0.438232	3.07e-06	-0.765093	1.54e-15
Zm00001d042482	bHLH	NA	NA	NA	NA	-2.18966	3.03e-98	-1.54235	4.86e-53
Zm00001d043706	bHLH	NA	NA	NA	NA	-0.324495	3.23e-05	-2.81457	1.19e-179
Zm00001d044272	bHLH	NA	NA	NA	NA	3.37904	3.22e-82	3.19692	6.8e-69
Zm00001d045212	bHLH	NA	NA	NA	NA	1.19235	0.000104392	1.18262	0.00026606
Zm00001d048786	bHLH	NA	NA	NA	NA	-7.11197	2.64e-07	-5.87618	2.95e-05
Zm00001d050394	bHLH	NA	NA	NA	NA	1.6223	1.78e-17	0.588099	0.0103468
Zm00001d000236	bHLH	-2.61128	1.73047e-153	-1.48891	7.85257e-67	NA	NA	NA	NA
Zm00001d004095	bHLH	-1.64505	4.49461e-08	-0.57318	0.0404598	NA	NA	NA	NA
Zm00001d005939	bHLH	2.18447	3.91117e-12	1.33894	0.000544154	NA	NA	NA	NA
Zm00001d005969	bHLH	1.28915	8.14909e-71	0.718867	6.57988e-20	NA	NA	NA	NA
Zm00001d006110	bHLH	2.44744	8.31229e-06	1.71204	0.00807003	NA	NA	NA	NA
Zm00001d013357	bHLH	-2.38487	7.56363e-15	-1.58176	4.61452e-09	NA	NA	NA	NA
Zm00001d014814	bHLH	0.923739	2.18345e-08	1.55533	5.06827e-26	NA	NA	NA	NA
Zm00001d017138	bHLH	-0.820393	0.000243545	-1.72436	3.37389e-12	NA	NA	NA	NA
Zm00001d017778	bHLH	-2.06689	6.30023e-56	-0.546397	0.000991218	NA	NA	NA	NA
Zm00001d018056	bHLH	0.582602	0.002928	1.76161	9.72874e-33	NA	NA	NA	NA
Zm00001d020826	bHLH	-1.69455	5.37484e-25	-1.34896	2.83526e-15	NA	NA	NA	NA
Zm00001d021701	bHLH	-0.826905	7.59914e-16	-1.0223	6.42778e-22	NA	NA	NA	NA
Zm00001d022225	bHLH	-0.701005	4.01316e-06	-0.538298	5.37188e-05	NA	NA	NA	NA
Zm00001d024522	bHLH	0.442964	3.72764e-12	0.928545	1.15954e-47	NA	NA	NA	NA
Zm00001d032213	bHLH	-1.28185	5.4381e-10	-0.53506	0.0099845	NA	NA	NA	NA
Zm00001d039272	bHLH	-1.33247	2.5526e-07	-1.61247	4.84639e-09	NA	NA	NA	NA
Zm00001d040148	bHLH	0.497826	6.58783e-06	0.560884	5.82866e-07	NA	NA	NA	NA
Zm00001d040186	bHLH	0.884164	9.37374e-05	1.18452	6.09207e-08	NA	NA	NA	NA
Zm00001d041926	bHLH	-0.295113	0.0443636	-0.838255	4.08542e-08	NA	NA	NA	NA
Zm00001d048901	bHLH	-2.07003	2.307e-89	-1.04391	1.35266e-28	NA	NA	NA	NA
Zm00001d051509	bHLH	3.18949	4.57994e-21	3.29056	2.49582e-23	NA	NA	NA	NA
Zm00001d005244	bZIP	0.817493	1.12579e-18	0.272229	0.00730307	0.625071	2.48e-08	0.346275	0.00221064
Zm00001d007042	bZIP	-0.259555	0.00609531	-0.980919	7.52044e-25	-0.34661	3.85e-05	-0.563476	7.7e-12
Zm00001d008734	bZIP	0.891754	6.19183e-13	0.519166	5.69515e-05	-0.593788	3.21e-07	-0.957478	8.06e-19
Zm00001d012553	bZIP	-3.27287	6.54987e-31	-2.33868	1.86196e-20	-1.81328	3.89e-39	-0.984742	2.61e-12
Zm00001d015743	bZIP	2.02099	1.58566e-43	1.75991	3.84613e-25	-1.08862	4.78e-17	-2.49031	1.63e-56
Zm00001d018571	bZIP	-0.802359	3.77853e-11	-0.735019	6.38297e-09	-0.869995	6.28e-17	-0.461822	1.99e-05
Zm00001d021189	bZIP	-0.816098	1.06828e-07	-0.807854	1.89783e-07	-1.04333	4.16e-12	-0.815268	5.15e-08
Zm00001d025589	bZIP	10.6896	2.29046e-18	10.385	2.45974e-17	9.78039	1.16e-15	9.55663	7.34e-15
Zm00001d026398	bZIP	-0.788691	2.42623e-09	-2.12905	7.64874e-54	0.973879	3.46e-18	0.402598	0.00346395
Zm00001d030617	bZIP	0.837405	1.5625e-17	0.808895	1.47598e-13	1.45332	1.5e-80	0.912868	5.25e-38
Zm00001d030995	bZIP	-1.47801	7.20421e-25	-2.37267	1.24804e-49	-1.53067	7.32e-13	-1.00451	5.38e-07
Zm00001d031790	bZIP	0.611839	1.04174e-08	1.10038	5.38476e-26	0.388014	0.00037824	0.794127	6.89e-14
Zm00001d034447	bZIP	2.43088	4.83766e-14	3.36007	5.36705e-42	2.96373	1.76e-20	4.17795	4.19e-55
Zm00001d039658	bZIP	-0.565135	2.84613e-11	-0.751586	1.38353e-18	-2.15782	7.68e-156	-1.49028	3.24e-94
Zm00001d041604	bZIP	1.18839	5.84479e-19	1.81713	6.88781e-60	1.41291	9.9e-31	1.36801	2.4e-39
Zm00001d043117	bZIP	1.13257	7.28006e-31	1.50773	2.53381e-67	0.644984	4.96e-17	1.06051	4.8e-47
Zm00001d004857	bZIP	NA	NA	NA	NA	0.768144	1.51e-19	0.641313	4.82e-15
Zm00001d013074	bZIP	NA	NA	NA	NA	0.374162	0.000200027	0.36389	0.000323447
Zm00001d017911	bZIP	NA	NA	NA	NA	-2.50538	2.21e-05	-5.54762	3.56e-06
Zm00001d018729	bZIP	NA	NA	NA	NA	-1.97701	4.99e-98	-3.60373	2.26e-236
Zm00001d019166	bZIP	NA	NA	NA	NA	0.437264	0.00012778	0.66342	2.31e-08
Zm00001d020025	bZIP	NA	NA	NA	NA	1.14727	6.92e-25	0.574698	7.21e-07
Zm00001d028936	bZIP	NA	NA	NA	NA	-0.291498	0.0003773	-0.2005	0.021548
Zm00001d029064	bZIP	NA	NA	NA	NA	-0.387503	0.00820898	-0.511851	0.000940053
Zm00001d030577	bZIP	NA	NA	NA	NA	1.1526	1.07e-25	0.670294	1.2e-14
Zm00001d036736	bZIP	NA	NA	NA	NA	-0.497666	0.0037921	-0.605853	0.000571659
Zm00001d037360	bZIP	NA	NA	NA	NA	-2.89027	0.00380863	-6.43569	2.12e-05
Zm00001d038311	bZIP	NA	NA	NA	NA	1.48112	7.65e-12	2.07136	3.14e-26
Zm00001d041831	bZIP	NA	NA	NA	NA	-1.23412	8.8e-55	-0.861423	1.46e-26
Zm00001d041920	bZIP	NA	NA	NA	NA	1.39424	9.31e-50	0.523372	1.81e-05
Zm00001d044546	bZIP	NA	NA	NA	NA	1.18919	1.67e-10	0.965399	7.46e-06
Zm00001d046402	bZIP	NA	NA	NA	NA	-2.50951	2.92e-44	-2.23857	7.5e-37
Zm00001d046937	bZIP	NA	NA	NA	NA	-2.31876	9.17e-225	-0.688077	7.84e-17
Zm00001d053162	bZIP	NA	NA	NA	NA	0.429213	2.01e-06	0.295265	0.00197905
Zm00001d002143	bZIP	1.93694	6.09566e-41	1.30434	4.8862e-13	NA	NA	NA	NA
Zm00001d005578	bZIP	-1.7827	1.49738e-55	-4.22691	1.06787e-148	NA	NA	NA	NA
Zm00001d005884	bZIP	-1.0542	1.94882e-08	-1.17582	1.4222e-10	NA	NA	NA	NA
Zm00001d012294	bZIP	-2.2963	4.54624e-39	-2.78756	1.9651e-46	NA	NA	NA	NA
Zm00001d015846	bZIP	-0.512283	0.0238741	-2.70352	1.33725e-21	NA	NA	NA	NA
Zm00001d018178	bZIP	0.910312	9.28354e-36	0.513823	1.25888e-10	NA	NA	NA	NA
Zm00001d020823	bZIP	-3.15032	8.09123e-10	-1.34875	0.000413126	NA	NA	NA	NA
Zm00001d024160	bZIP	-2.21975	3.60971e-89	-1.54144	7.02086e-60	NA	NA	NA	NA
Zm00001d027461	bZIP	1.97173	6.76907e-10	1.68159	5.73469e-07	NA	NA	NA	NA
Zm00001d029711	bZIP	1.3285	9.10944e-13	2.49688	1.05588e-60	NA	NA	NA	NA
Zm00001d037170	bZIP	1.90103	8.32297e-06	1.59702	0.0026038	NA	NA	NA	NA
Zm00001d039065	bZIP	1.20686	2.42226e-24	2.06588	1.3297e-77	NA	NA	NA	NA
Zm00001d041142	bZIP	0.774984	2.60725e-13	0.25406	0.0386919	NA	NA	NA	NA
Zm00001d042721	bZIP	0.548595	5.28307e-14	0.454147	5.07215e-10	NA	NA	NA	NA
Zm00001d043420	bZIP	1.25027	2.36097e-08	1.37158	1.23201e-09	NA	NA	NA	NA
Zm00001d046718	bZIP	-0.514585	2.28961e-09	-0.202719	0.0193216	NA	NA	NA	NA
Zm00001d046751	bZIP	-2.14815	2.61165e-18	-1.73374	9.57532e-14	NA	NA	NA	NA
Zm00001d050018	bZIP	0.478543	1.18239e-05	1.57437	2.94951e-68	NA	NA	NA	NA
Zm00001d052543	bZIP	1.36465	0.000437735	1.9915	2.75141e-09	NA	NA	NA	NA
Zm00001d053967	bZIP	0.441272	0.00429646	0.460068	0.00400733	NA	NA	NA	NA
Zm00001d002654	C2H2	1.79303	6.43968e-14	2.24861	2.63567e-20	2.53402	9.62e-23	2.5273	4.56e-20
Zm00001d012260	C2H2	-1.45625	1.29524e-49	-0.494696	1.13917e-08	-1.13229	6.89e-44	-0.731032	2.15e-18
Zm00001d012605	C2H2	-3.07701	1.78723e-58	-3.26125	1.60819e-63	-1.37406	2.19e-13	-1.95298	1.34e-20
Zm00001d014345	C2H2	-3.99622	6.46816e-19	-2.41239	1.55398e-13	-3.47054	6.08e-30	-2.35968	3.55e-19
Zm00001d017560	C2H2	1.45986	1.67814e-28	0.74236	1.07409e-07	1.02177	7.46e-14	0.3843	0.0222149
Zm00001d021842	C2H2	0.858047	7.68913e-10	0.85494	3.48316e-08	0.942186	5.98e-16	0.283684	0.0434405
Zm00001d026113	C2H2	1.01688	0.00128626	1.73981	2.25226e-11	2.04342	1.71e-13	3.50608	6.31e-65
Zm00001d028361	C2H2	-1.30677	1.52163e-27	-1.52689	4.09139e-35	-1.26861	0.000373127	-2.02814	7.31e-07
Zm00001d028371	C2H2	-1.09699	2.16212e-10	-1.94253	1.36395e-24	-0.608167	0.00142719	-1.36889	5.68e-08
Zm00001d036812	C2H2	-2.67296	2.71029e-27	-1.20995	5.39589e-10	-1.61303	6.02e-12	-2.1516	5.18e-12
Zm00001d038297	C2H2	2.53159	5.79294e-07	2.61387	7.16535e-08	3.12196	1.79e-110	2.94795	2.09e-92
Zm00001d038832	C2H2	-1.22348	3.17786e-33	-0.995104	4.01382e-26	-2.2768	2.08e-173	-1.62511	9.81e-84
Zm00001d042686	C2H2	-0.771137	4.22682e-14	-0.420618	4.63041e-05	-0.419038	4.6e-05	-0.281302	0.00633243
Zm00001d006768	C2H2	NA	NA	NA	NA	3.41526	1.07e-07	3.28563	8.65e-07
Zm00001d007339	C2H2	NA	NA	NA	NA	-0.414514	0.00079718	-0.74577	9.28e-09
Zm00001d010131	C2H2	NA	NA	NA	NA	2.55646	2.62e-27	2.20893	5.13e-19
Zm00001d011139	C2H2	NA	NA	NA	NA	-0.225602	0.00230263	-0.295683	0.000247742
Zm00001d011223	C2H2	NA	NA	NA	NA	-0.469949	2.57e-05	-0.28499	0.0104742
Zm00001d020427	C2H2	NA	NA	NA	NA	-3.682	1.94e-06	-7.24926	1.07e-07
Zm00001d036297	C2H2	NA	NA	NA	NA	-0.901712	1.69e-06	-0.767312	0.000127168
Zm00001d047170	C2H2	NA	NA	NA	NA	-3.41459	8.54e-32	-4.2455	2.6e-34
Zm00001d047330	C2H2	NA	NA	NA	NA	-1.23811	6.88e-05	-3.65453	1.74e-14
Zm00001d047968	C2H2	NA	NA	NA	NA	1.91241	1.08e-11	1.8795	2.24e-10
Zm00001d047976	C2H2	NA	NA	NA	NA	1.069	1.72e-09	1.40919	5.49e-15
Zm00001d048590	C2H2	NA	NA	NA	NA	-0.593961	0.000613542	-0.703578	1.5e-05
Zm00001d051865	C2H2	NA	NA	NA	NA	-3.61223	1.31e-95	-1.34722	4.55e-16
Zm00001d004497	C2H2	-1.8006	2.55016e-06	-1.83274	1.1298e-05	NA	NA	NA	NA
Zm00001d005871	C2H2	1.47422	0.0283425	2.53883	5.60087e-07	NA	NA	NA	NA
Zm00001d012092	C2H2	-0.729071	0.00450204	-1.72458	8.78915e-11	NA	NA	NA	NA
Zm00001d012968	C2H2	1.26914	4.57893e-29	1.39742	4.44644e-38	NA	NA	NA	NA
Zm00001d013208	C2H2	1.24066	2.34519e-54	0.94893	1.02126e-29	NA	NA	NA	NA
Zm00001d018605	C2H2	1.33646	0.000883481	1.67073	5.96539e-06	NA	NA	NA	NA
Zm00001d020923	C2H2	-0.693243	0.00294365	-1.75384	2.51451e-10	NA	NA	NA	NA
Zm00001d031277	C2H2	-6.53857	3.82439e-06	-6.54331	3.65334e-06	NA	NA	NA	NA
Zm00001d031759	C2H2	-1.10065	4.72907e-06	-1.12699	1.39865e-06	NA	NA	NA	NA
Zm00001d034783	C2H2	0.640107	0.000559652	0.736037	4.7453e-05	NA	NA	NA	NA
Zm00001d046774	C2H2	-0.797249	0.000229559	-0.746717	0.000244395	NA	NA	NA	NA
Zm00001d048404	C2H2	-0.282	0.0315606	-0.527534	2.31579e-05	NA	NA	NA	NA
Zm00001d003616	C3H	-0.687146	1.88722e-09	-0.345596	0.00237626	-0.988736	1.17e-29	-0.317439	0.000131512
Zm00001d021945	C3H	-0.570394	0.00266771	-0.652468	0.000811338	0.54285	0.0100609	0.580702	0.00392409
Zm00001d023927	C3H	-1.61207	9.5869e-16	-1.90487	1.50818e-18	-0.787248	7.05e-06	-1.3282	1.09e-11
Zm00001d044074	C3H	0.544721	1.28296e-11	0.784757	9.27326e-24	6.66929	1.63e-17	6.42171	1.18e-15
Zm00001d006619	C3H	NA	NA	NA	NA	-0.871668	4.96e-29	-1.17828	2.59e-35
Zm00001d008322	C3H	NA	NA	NA	NA	0.570429	4.77e-12	0.23192	0.00622505
Zm00001d008735	C3H	NA	NA	NA	NA	-1.34687	0.000423994	-0.852466	0.0378837
Zm00001d008812	C3H	NA	NA	NA	NA	0.838383	2.53e-05	2.6599	2.89e-42
Zm00001d025450	C3H	NA	NA	NA	NA	0.211824	0.0158524	0.349728	0.000159831
Zm00001d026536	C3H	NA	NA	NA	NA	0.340799	0.0146142	0.793997	3.17e-11
Zm00001d033553	C3H	NA	NA	NA	NA	-0.482514	0.000816928	-0.706129	1.49e-05
Zm00001d040301	C3H	NA	NA	NA	NA	0.75451	1.46e-19	0.48216	3.53e-08
Zm00001d046740	C3H	NA	NA	NA	NA	-0.251473	0.0165403	-0.328922	0.00284655
Zm00001d053682	C3H	NA	NA	NA	NA	1.6384	0.0311935	3.27161	1.55e-10
Zm00001d010956	C3H	-0.57756	2.40982e-14	-0.27725	0.000378987	NA	NA	NA	NA
Zm00001d014705	C3H	-0.509087	0.00017327	-0.31081	0.0216258	NA	NA	NA	NA
Zm00001d024534	C3H	-0.276457	0.00344961	-0.203869	0.0326688	NA	NA	NA	NA
Zm00001d026543	C3H	0.441114	0.000665696	0.591161	9.81609e-07	NA	NA	NA	NA
Zm00001d033610	C3H	-0.492046	0.000125079	-0.365656	0.00345411	NA	NA	NA	NA
Zm00001d037769	C3H	-1.40974	2.88141e-72	-0.450655	8.54834e-09	NA	NA	NA	NA
Zm00001d045887	C3H	-0.631141	2.5112e-07	-0.270953	0.0285717	NA	NA	NA	NA
Zm00001d051838	C3H	-0.633142	1.76578e-13	-0.381027	6.19506e-06	NA	NA	NA	NA
Zm00001d028007	CAMTA	1.99324	4.49155e-65	1.29593	9.75977e-26	2.59428	2.59e-120	1.32191	2.55e-29
Zm00001d042313	CAMTA	1.63015	1.0071e-96	0.451537	3.85708e-07	1.79697	1.06e-131	0.24022	0.017678
Zm00001d003958	CAMTA	NA	NA	NA	NA	0.248062	0.00548279	0.493777	1.37e-07
Zm00001d025235	CAMTA	NA	NA	NA	NA	1.02271	2.11e-32	0.645937	1.46e-12
Zm00001d047209	CAMTA	NA	NA	NA	NA	0.72	4.07e-30	1.49598	1.59e-168
Zm00001d014286	CAMTA	-0.209309	0.0131788	-0.164008	0.0429105	NA	NA	NA	NA
Zm00001d017176	CO-like	0.246214	0.0163368	0.320017	0.000393014	-1.13479	2.37e-19	-0.376605	0.0102119
Zm00001d017885	CO-like	-1.86952	7.55376e-29	-1.17024	7.3022e-14	-3.39656	1.74e-46	-0.810954	5.04e-06
Zm00001d046925	CO-like	-0.911131	4.50258e-29	-0.961079	9.90291e-32	-0.689796	2.51e-25	-0.410343	3.78e-08
Zm00001d003162	CO-like	NA	NA	NA	NA	-0.711077	2.24e-12	-0.921726	1.09e-23
Zm00001d013443	CO-like	NA	NA	NA	NA	-1.60189	4.23e-85	-0.830698	0.00319589
Zm00001d015468	CO-like	NA	NA	NA	NA	-1.40662	1.68e-30	-0.404864	0.00076901
Zm00001d024200	CO-like	NA	NA	NA	NA	-0.68941	9.49e-14	-3.23693	6.33e-124
Zm00001d025770	CO-like	NA	NA	NA	NA	-2.19899	7.05e-35	-1.5302	5.11e-17
Zm00001d033719	CO-like	NA	NA	NA	NA	-2.05503	1.02e-109	-1.3477	4.35e-26
Zm00001d049347	CO-like	NA	NA	NA	NA	-9.48613	2.81e-14	-2.60693	4.96e-14
Zm00001d045735	CO-like	1.05822	1.52666e-12	0.537255	0.0012648	NA	NA	NA	NA
Zm00001d031008	CPP	-0.273986	0.00379816	-0.762851	2.06193e-16	0.477996	3.95e-08	0.197574	0.0251764
Zm00001d041445	CPP	-0.530457	2.88381e-14	-0.568651	4.75295e-17	-0.488849	1.89e-12	-0.280555	5.41e-05
Zm00001d031009	CPP	NA	NA	NA	NA	-1.06697	1.4e-05	-0.568885	0.0322341
Zm00001d010713	CPP	-0.385561	0.0129569	-0.411056	0.0101503	NA	NA	NA	NA
Zm00001d003195	DBB	0.764052	4.40627e-20	0.50498	9.23692e-10	-0.683087	1.34e-18	-0.208844	0.00657496
Zm00001d006198	DBB	-0.588993	4.87647e-19	-1.03375	3.7937e-56	-0.745579	1.99e-18	-0.641853	5.08e-17
Zm00001d014765	DBB	2.39949	1.69416e-14	3.79149	2.22641e-55	2.98066	5.7e-72	2.58335	1.09e-43
Zm00001d017147	DBB	-0.181584	0.0194839	-0.262416	0.000101093	-0.937843	2.04e-50	-0.511669	7.44e-13
Zm00001d045323	DBB	0.38869	1.14315e-08	0.701779	8.36787e-28	0.661297	5.21e-21	0.725292	2.48e-33
Zm00001d051018	DBB	-0.719362	1.56703e-11	-0.50839	1.17157e-06	-1.52373	1.11e-62	-0.587419	7.43e-15
Zm00001d039437	DBB	NA	NA	NA	NA	-1.94507	3.68e-104	-0.9356	4.31e-31
Zm00001d017412	DBB	1.46731	5.42185e-05	2.96086	3.73253e-29	NA	NA	NA	NA
Zm00001d021278	DBB	-0.269016	0.00107202	-0.379243	1.0027e-05	NA	NA	NA	NA
Zm00001d036214	DBB	0.992658	1.01291e-18	0.486208	0.000173164	NA	NA	NA	NA
Zm00001d022525	Dof	-0.386172	3.54672e-06	-0.722692	3.54728e-16	-0.32417	0.000107677	-0.316856	0.00019777
Zm00001d026096	Dof	5.99463	2.3942e-89	2.24455	1.19463e-05	6.7434	3.54e-70	2.02143	0.00471596
Zm00001d027846	Dof	-1.08334	8.48365e-35	-1.89404	5.33582e-94	-1.12304	1.26e-58	-0.81219	8.06e-28
Zm00001d032999	Dof	-0.335405	0.00379318	-0.468055	0.000466804	-0.61318	2.16e-11	-0.491676	4.11e-08
Zm00001d043904	Dof	-2.18703	4.76681e-26	-0.761341	8.86437e-06	-3.5605	4.67e-44	-2.35565	3.1e-29
Zm00001d005100	Dof	NA	NA	NA	NA	0.186052	0.0233577	0.541412	7.6e-11
Zm00001d039482	Dof	NA	NA	NA	NA	-2.16976	3.61e-38	-0.732333	5.55e-06
Zm00001d012963	Dof	-1.0189	2.19342e-05	-1.81594	2.77302e-12	NA	NA	NA	NA
Zm00001d032578	Dof	1.46642	7.93122e-16	0.994487	2.24974e-07	NA	NA	NA	NA
Zm00001d034651	Dof	-1.49416	3.14864e-08	-1.76328	3.67056e-11	NA	NA	NA	NA
Zm00001d040362	Dof	-0.621326	0.000117981	-1.0964	6.26914e-11	NA	NA	NA	NA
Zm00001d052288	E2F/DP	NA	NA	NA	NA	-10.3362	3.44e-17	-10.062	3.08e-16
Zm00001d004512	E2F/DP	-0.865541	0.000513545	-0.590591	0.0307082	NA	NA	NA	NA
Zm00001d050664	E2F/DP	0.573137	0.0247771	0.721974	0.00285921	NA	NA	NA	NA
Zm00001d003451	EIL	-0.256308	0.0212599	-0.651339	4.0461e-09	-0.54837	3.19e-13	-1.84955	1.3e-117
Zm00001d007188	EIL	-1.52197	2.03697e-30	-1.70655	2.43718e-35	-1.52222	1.98e-15	-0.473083	0.00618436
Zm00001d022530	EIL	NA	NA	NA	NA	-0.319136	1.1e-05	-1.69257	5.39e-70
Zm00001d028974	EIL	NA	NA	NA	NA	-0.254961	2.47e-05	-0.682948	8.61e-35
Zm00001d047563	EIL	NA	NA	NA	NA	-0.825881	3.57e-50	-1.38709	7.59e-141
Zm00001d020939	EIL	-0.273464	0.026573	-0.29095	0.0134767	NA	NA	NA	NA
Zm00001d028472	FAR1	-0.621026	9.99447e-06	-1.24583	3.2144e-19	-1.53082	3.26e-31	-0.348492	0.0156744
Zm00001d017164	FAR1	NA	NA	NA	NA	-0.520415	0.000439137	-0.379454	0.0196562
Zm00001d041923	FAR1	NA	NA	NA	NA	1.0987	2.69e-31	0.313987	0.00508891
Zm00001d017165	FAR1	-0.837675	5.78117e-11	-0.880904	1.93177e-11	NA	NA	NA	NA
Zm00001d021617	FAR1	-0.499294	1.72288e-05	-0.400392	0.000593994	NA	NA	NA	NA
Zm00001d034813	FAR1	-0.382677	0.00581354	-0.558921	3.88507e-05	NA	NA	NA	NA
Zm00001d007962	G2-like	-1.0216	8.13049e-20	-0.443715	1.08798e-05	-1.6081	1.44e-61	-0.748388	3.88e-16
Zm00001d013202	G2-like	-1.57813	1.70897e-77	-0.248063	0.00182756	-1.9468	2.3e-117	-0.257023	0.00183538
Zm00001d026542	G2-like	-0.668628	3.65952e-05	-2.17763	3.43711e-29	-0.766186	0.000493609	-1.64926	5.02e-11
Zm00001d028984	G2-like	-1.06312	8.33652e-08	-0.658799	0.00115752	-0.406935	0.00748205	-0.822816	4.68e-07
Zm00001d039260	G2-like	-0.321036	0.00310299	-0.969195	1.31656e-18	-1.07307	6.22e-30	-0.617575	4.42e-10
Zm00001d041376	G2-like	1.95141	4.89753e-06	1.77871	1.53087e-05	3.99032	1.74e-08	3.57816	8.28e-06
Zm00001d046981	G2-like	-3.19364	3.36927e-06	-6.39756	1.54541e-06	-1.2062	5.18e-09	-2.50644	1.73e-22
Zm00001d001936	G2-like	NA	NA	NA	NA	0.93144	7.01e-06	1.26212	3.15e-10
Zm00001d010634	G2-like	NA	NA	NA	NA	-2.51271	4.2e-26	-0.634637	0.00325701
Zm00001d015226	G2-like	NA	NA	NA	NA	-5.42343	2.16e-71	-3.56382	6.71e-60
Zm00001d022526	G2-like	NA	NA	NA	NA	0.886463	8.97e-09	0.485449	0.0129864
Zm00001d050404	G2-like	NA	NA	NA	NA	0.7772	6.49e-07	1.16743	9.47e-17
Zm00001d015407	G2-like	-0.723821	4.8764e-05	-0.829546	6.68908e-07	NA	NA	NA	NA
Zm00001d019536	G2-like	-0.429701	0.00011551	-0.70279	3.79443e-10	NA	NA	NA	NA
Zm00001d027492	G2-like	-1.72696	1.61381e-11	-1.25065	3.90332e-07	NA	NA	NA	NA
Zm00001d029020	G2-like	-1.24466	2.38906e-20	-1.13749	8.91792e-18	NA	NA	NA	NA
Zm00001d030891	G2-like	-1.25072	3.17457e-64	-1.0229	6.77993e-50	NA	NA	NA	NA
Zm00001d033310	G2-like	1.04898	0.00837535	1.17522	0.000925561	NA	NA	NA	NA
Zm00001d034160	G2-like	-0.388664	6.60117e-08	-0.433667	1.35131e-07	NA	NA	NA	NA
Zm00001d038527	G2-like	-1.49843	2.24498e-16	-0.640834	8.77351e-05	NA	NA	NA	NA
Zm00001d038546	G2-like	-0.932428	5.02895e-28	-0.863809	1.30803e-22	NA	NA	NA	NA
Zm00001d044785	G2-like	-0.619469	0.0280253	-0.669264	0.0210516	NA	NA	NA	NA
Zm00001d023539	GATA	0.838918	0.00136489	0.802919	0.00165731	0.95938	5.38e-07	0.557531	0.00848402
Zm00001d031135	GATA	0.708304	0.0498877	0.941196	0.00480255	1.88614	5.54e-17	2.72997	3.32e-40
Zm00001d034751	GATA	0.312088	0.000292291	0.174392	0.0431439	-0.281352	0.00153499	-0.466881	2.05e-09
Zm00001d037605	GATA	-3.57019	1.29651e-84	-1.65944	9.31914e-34	-3.5475	4.87e-150	-0.38578	0.00020155
Zm00001d051981	GATA	0.690605	2.3475e-24	0.538166	7.54913e-15	2.01286	2.85e-208	0.702796	3.96e-21
Zm00001d009193	GATA	NA	NA	NA	NA	1.24641	2.2e-12	1.1927	6.94e-11
Zm00001d014656	GATA	NA	NA	NA	NA	-0.398859	1.2e-06	-0.363013	2.89e-05
Zm00001d018421	GATA	NA	NA	NA	NA	0.661826	3.36e-18	0.34051	4.75e-06
Zm00001d025953	GATA	NA	NA	NA	NA	1.45994	1.8e-20	0.944123	1.04e-07
Zm00001d025988	GATA	NA	NA	NA	NA	0.318416	0.0384604	0.32889	0.0415421
Zm00001d033945	GATA	NA	NA	NA	NA	-0.406478	8.35e-05	-0.232428	0.0325334
Zm00001d036494	GATA	NA	NA	NA	NA	-0.346295	0.000126179	-0.319415	7.86e-05
Zm00001d046354	GATA	NA	NA	NA	NA	-3.22903	6.56e-18	-3.36131	3.63e-16
Zm00001d002790	GATA	-1.00549	5.65992e-12	-0.760809	4.63291e-08	NA	NA	NA	NA
Zm00001d002811	GATA	-0.323291	0.00162002	-0.616203	5.03301e-12	NA	NA	NA	NA
Zm00001d009604	GATA	1.8271	0.00837547	2.26469	0.00023984	NA	NA	NA	NA
Zm00001d017409	GATA	0.546819	5.43906e-07	0.295102	0.0125061	NA	NA	NA	NA
Zm00001d029896	GATA	1.56998	0.000298384	2.25422	4.6123e-10	NA	NA	NA	NA
Zm00001d005865	GeBP	-0.585003	4.65527e-05	-1.2938	1.09347e-17	-0.828307	3.58e-09	-0.847169	6.77e-09
Zm00001d047421	GeBP	-1.14294	3.21837e-09	-0.497123	0.00520187	-1.32675	3.41e-25	-0.396363	0.00185262
Zm00001d006945	GeBP	NA	NA	NA	NA	-0.512571	0.00630972	-0.679124	0.00014649
Zm00001d013138	GeBP	NA	NA	NA	NA	-1.43529	5.53e-08	-0.558005	0.0182461
Zm00001d018208	GeBP	NA	NA	NA	NA	1.28994	2.39e-37	1.14395	8.86e-31
Zm00001d040254	GeBP	NA	NA	NA	NA	-1.52725	0.0025963	-1.10259	0.0152242
Zm00001d002573	GRAS	-0.591371	2.48197e-08	-0.994159	4.77054e-21	-0.817079	4.39e-22	-0.47569	2.05e-09
Zm00001d013385	GRAS	-1.90089	2.0952e-28	-2.07489	1.85744e-31	-3.19896	2.98e-66	-2.40936	1.13e-48
Zm00001d013465	GRAS	-0.204223	0.0353457	-0.412874	1.71922e-05	-1.15988	1.18e-84	-1.06423	8.05e-61
Zm00001d026050	GRAS	-0.35542	0.00151941	-0.618097	6.67848e-08	-1.0944	6.11e-30	-1.15419	6.77e-34
Zm00001d033834	GRAS	-0.841181	0.00075607	-1.43477	3.76646e-08	-2.13689	5.11e-22	-3.02951	8.2e-30
Zm00001d034664	GRAS	-0.32296	0.00940266	-0.93799	1.46846e-13	-0.447495	2.41e-05	-0.67865	1.09e-08
Zm00001d041536	GRAS	-1.03143	1.65226e-09	-1.09142	2.07565e-10	-0.875499	5.59e-08	-0.831218	6.41e-05
Zm00001d048602	GRAS	2.96719	8.37147e-48	2.29767	7.5335e-24	6.18678	6.82e-93	5.53209	7.48e-71
Zm00001d048682	GRAS	-4.57441	9.81528e-12	-2.14749	2.1778e-07	-1.00551	0.00019528	-1.97704	1.43e-09
Zm00001d051461	GRAS	1.82909	2.16735e-19	1.73049	1.66668e-17	2.51363	1.03e-66	1.73102	7.72e-23
Zm00001d021946	GRAS	NA	NA	NA	NA	1.54325	3.34e-23	3.71572	1.81e-227
Zm00001d030744	GRAS	NA	NA	NA	NA	-0.895701	1.24e-10	-1.42409	3.35e-19
Zm00001d033166	GRAS	NA	NA	NA	NA	4.22509	9.03e-22	3.11451	8.05e-09
Zm00001d033680	GRAS	NA	NA	NA	NA	-0.328317	5.68e-07	-0.875837	3.84e-27
Zm00001d044065	GRAS	NA	NA	NA	NA	1.60883	1.05e-28	1.2106	2.87e-13
Zm00001d047813	GRAS	NA	NA	NA	NA	-0.644756	1.24e-11	-0.687668	2.9e-16
Zm00001d048199	GRAS	NA	NA	NA	NA	0.169704	0.024971	0.161652	0.0327487
Zm00001d048588	GRAS	NA	NA	NA	NA	3.47593	3.71e-39	1.53619	0.000627501
Zm00001d048603	GRAS	NA	NA	NA	NA	0.542634	4.1e-07	0.274704	0.0210249
Zm00001d048604	GRAS	NA	NA	NA	NA	0.359355	0.000481842	0.24117	0.0191815
Zm00001d048681	GRAS	NA	NA	NA	NA	-2.51242	3.45e-06	-3.11719	1.9e-08
Zm00001d051387	GRAS	NA	NA	NA	NA	1.86297	3.58e-16	1.61397	4.98e-12
Zm00001d005029	GRAS	-0.614497	0.00163684	-1.40236	7.34195e-10	NA	NA	NA	NA
Zm00001d009646	GRAS	-1.01174	0.0283996	-2.14205	3.04081e-05	NA	NA	NA	NA
Zm00001d023248	GRAS	-3.94928	4.02618e-10	-3.53962	5.44297e-10	NA	NA	NA	NA
Zm00001d026158	GRAS	-0.540443	1.82596e-06	-0.72839	1.99003e-10	NA	NA	NA	NA
Zm00001d030500	GRAS	-0.57491	6.40162e-08	-1.11217	5.37959e-26	NA	NA	NA	NA
Zm00001d042907	GRAS	0.639705	5.0952e-13	0.430056	2.40404e-06	NA	NA	NA	NA
Zm00001d045589	GRAS	-1.7582	2.6421e-18	-1.15756	1.13862e-10	NA	NA	NA	NA
Zm00001d021362	GRF	NA	NA	NA	NA	0.287625	0.0446615	0.545291	5.68e-05
Zm00001d026240	GRF	NA	NA	NA	NA	0.642995	0.0105561	0.934452	8.48e-05
Zm00001d017742	GRF	-1.03444	1.63754e-06	-0.547935	0.00940213	NA	NA	NA	NA
Zm00001d005584	HB-other	NA	NA	NA	NA	-0.848873	2.59e-18	-0.986451	4.12e-20
Zm00001d029736	HB-other	NA	NA	NA	NA	1.94918	5.31e-29	1.30607	1.26e-15
Zm00001d042212	HB-other	NA	NA	NA	NA	0.324931	0.00554258	0.39581	0.00073696
Zm00001d009562	HB-other	-0.451527	3.62782e-11	-0.178599	0.0178723	NA	NA	NA	NA
Zm00001d039002	HB-other	0.377478	7.39489e-06	0.266668	0.00119857	NA	NA	NA	NA
Zm00001d048734	HB-other	-0.420867	0.00142753	-0.534093	3.43436e-05	NA	NA	NA	NA
Zm00001d002799	HD-ZIP	0.621085	0.00111671	0.683433	0.000269853	-0.35356	0.00120375	-1.42516	4.97e-36
Zm00001d006195	HD-ZIP	-3.04574	4.91278e-20	-0.948271	0.000253804	-2.65438	2.96e-16	-0.732582	0.0095695
Zm00001d017422	HD-ZIP	0.959463	1.06685e-20	2.34803	6.56491e-141	-2.46212	0	-2.56913	0
Zm00001d020670	HD-ZIP	-0.997682	2.08298e-13	-0.36732	0.00598508	-1.01345	1.05e-18	-0.725254	3.67e-12
Zm00001d027317	HD-ZIP	-0.205395	0.00268096	-0.280014	2.85318e-05	-0.168753	0.0475608	-0.400834	1.75e-07
Zm00001d027852	HD-ZIP	0.387548	1.6924e-05	0.190227	0.0474329	-0.900046	3.05e-09	-2.42109	6.42e-42
Zm00001d028304	HD-ZIP	3.20155	3.94874e-146	2.91557	3.25965e-118	1.2753	5.61e-30	1.09478	2.29e-16
Zm00001d029934	HD-ZIP	-0.66243	0.0010399	-0.800747	4.25138e-05	-0.85211	0.0112919	-3.22344	4.93e-13
Zm00001d030532	HD-ZIP	-0.74599	0.000427195	-1.85683	3.08758e-13	0.9684	0.0239464	1.64714	1.41e-05
Zm00001d045398	HD-ZIP	0.383135	0.00917314	0.559838	1.10068e-05	-0.679771	7.38e-07	-0.742134	3.94e-06
Zm00001d050310	HD-ZIP	0.328016	1.49987e-05	0.193692	0.0150497	-0.682452	9.33e-17	-0.875801	9.87e-28
Zm00001d051749	HD-ZIP	-0.606841	1.93076e-10	-0.881452	1.60284e-18	0.393407	2.69e-06	0.801688	4.56e-20
Zm00001d002754	HD-ZIP	NA	NA	NA	NA	-0.790906	0.0153098	-6.78028	1.69e-09
Zm00001d020804	HD-ZIP	NA	NA	NA	NA	0.568467	2.1e-11	0.345832	0.000289962
Zm00001d021268	HD-ZIP	NA	NA	NA	NA	-0.854805	6.83e-21	-0.882416	1.54e-20
Zm00001d032316	HD-ZIP	NA	NA	NA	NA	0.355184	1.4e-05	0.711296	2.23e-26
Zm00001d032681	HD-ZIP	NA	NA	NA	NA	1.93787	2.78e-67	1.46966	7.5e-34
Zm00001d048527	HD-ZIP	NA	NA	NA	NA	0.175362	0.0193293	0.323111	9.59e-06
Zm00001d005692	HD-ZIP	-0.772459	6.24962e-05	-2.91233	1.28899e-41	NA	NA	NA	NA
Zm00001d021236	HD-ZIP	0.890561	9.96041e-10	0.474478	0.00660432	NA	NA	NA	NA
Zm00001d025964	HD-ZIP	3.5395	3.16062e-15	2.25954	6.05759e-05	NA	NA	NA	NA
Zm00001d027991	HD-ZIP	0.442674	3.43122e-06	0.245714	0.00839195	NA	NA	NA	NA
Zm00001d031061	HD-ZIP	1.90056	1.77703e-35	2.28435	1.97659e-52	NA	NA	NA	NA
Zm00001d033005	HD-ZIP	1.12976	2.64106e-26	0.902813	4.42118e-17	NA	NA	NA	NA
Zm00001d041489	HD-ZIP	0.512237	1.26576e-10	0.493267	1.61595e-10	NA	NA	NA	NA
Zm00001d044081	HD-ZIP	-7.69659	4.18621e-09	-1.55963	0.0020067	NA	NA	NA	NA
Zm00001d048227	HD-ZIP	0.527085	0.0271903	2.22892	5.44434e-46	NA	NA	NA	NA
Zm00001d016255	HSF	1.02688	3.77655e-42	0.935263	2.77899e-34	-3.45054	0	-3.52049	0
Zm00001d026094	HSF	1.41575	3.60413e-28	1.37194	1.83588e-23	-0.995146	3.11e-25	-1.46983	1.33e-49
Zm00001d027757	HSF	-2.42323	1.16213e-126	-3.37647	1.3002e-229	-3.41906	0	-3.64486	0
Zm00001d031736	HSF	4.39427	7.68193e-164	5.42337	9.95015e-276	2.21645	7.1e-60	2.32365	5.68e-89
Zm00001d032923	HSF	0.975662	3.80352e-22	1.31031	1.88719e-43	-0.436015	4.21e-09	-0.406034	2.62e-10
Zm00001d033987	HSF	2.31227	1.69655e-106	1.33905	7.84058e-28	-2.22417	4.61e-97	-1.84338	3.19e-84
Zm00001d034886	HSF	-0.293478	0.00178866	-1.08476	1.34176e-27	-0.285536	0.000794806	-0.763442	1.58e-18
Zm00001d005888	HSF	NA	NA	NA	NA	2.05326	5.11e-72	1.66399	2.3e-77
Zm00001d012749	HSF	NA	NA	NA	NA	-0.515581	0.000143633	-0.333811	0.017507
Zm00001d016520	HSF	NA	NA	NA	NA	0.585087	3.92e-11	0.492197	4.9e-08
Zm00001d018941	HSF	NA	NA	NA	NA	-1.3098	1.83e-12	-0.729316	0.000117622
Zm00001d020714	HSF	NA	NA	NA	NA	2.75942	2.87e-143	1.24963	2.63e-31
Zm00001d021263	HSF	NA	NA	NA	NA	-0.699457	0.0278695	-0.812466	0.0150476
Zm00001d046204	HSF	NA	NA	NA	NA	-3.2608	1.6e-08	-1.09064	0.0162919
Zm00001d046299	HSF	NA	NA	NA	NA	-4.6006	3.21e-20	-0.746757	0.00742678
Zm00001d012823	HSF	0.332758	0.00676273	0.47479	2.78755e-05	NA	NA	NA	NA
Zm00001d038746	HSF	6.10789	3.48077e-14	3.15852	0.0065204	NA	NA	NA	NA
Zm00001d044168	HSF	-2.9988	5.30668e-17	-1.93118	2.80753e-10	NA	NA	NA	NA
Zm00001d052738	HSF	0.685993	9.64532e-11	0.713018	8.24449e-13	NA	NA	NA	NA
Zm00001d010978	LBD	0.933021	0.000101513	1.00643	2.0838e-05	6.39983	2.27e-06	7.6383	2.47e-09
Zm00001d010751	LBD	NA	NA	NA	NA	2.77606	3.22e-84	2.86645	1.58e-126
Zm00001d028413	LBD	NA	NA	NA	NA	-3.30548	1.49e-09	-1.25651	0.00279951
Zm00001d029506	LBD	NA	NA	NA	NA	1.19843	7.05e-29	1.64322	2.24e-71
Zm00001d038717	LBD	NA	NA	NA	NA	1.10077	3.73e-51	1.66991	1.41e-107
Zm00001d039694	LBD	NA	NA	NA	NA	3.8789	2.24e-20	1.59369	0.0166487
Zm00001d006739	LBD	-1.09148	1.63241e-08	-5.59234	7.83576e-40	NA	NA	NA	NA
Zm00001d033347	LBD	-0.470614	2.94658e-05	-2.09556	4.40765e-79	NA	NA	NA	NA
Zm00001d033466	LBD	5.36456	1.37372e-30	1.86586	0.0172123	NA	NA	NA	NA
Zm00001d026231	LFY	NA	NA	NA	NA	8.02836	5.71e-10	7.51041	1.91e-08
Zm00001d033262	LSD	0.806107	8.17905e-24	0.502118	5.50442e-10	0.834798	1.9e-21	0.302467	0.00111206
Zm00001d035195	LSD	NA	NA	NA	NA	-5.79537	1.33e-50	-1.95358	4.55e-24
Zm00001d049525	LSD	NA	NA	NA	NA	0.247255	0.00173546	0.297733	0.000775676
Zm00001d049625	LSD	NA	NA	NA	NA	-9.13222	4.54e-13	-2.17283	7.15e-09
Zm00001d041474	LSD	-0.230818	0.00522687	-0.888268	1.94587e-30	NA	NA	NA	NA
Zm00001d003409	MIKC_MADS	-6.30794	2.97773e-06	-1.94944	0.00290029	-4.54001	9.34e-12	-3.35469	2.16e-09
Zm00001d013259	MIKC_MADS	1.65045	3.48228e-42	1.22631	5.43831e-29	-0.916572	2.17e-16	-0.48594	9.66e-05
Zm00001d027425	MIKC_MADS	1.98702	5.41113e-74	1.62974	2.05309e-43	0.878837	8.19e-21	0.531467	3.02e-08
Zm00001d027957	MIKC_MADS	-0.770906	2.11247e-20	-1.44194	4.41302e-38	-1.44913	6.9e-44	-1.59762	2.2e-68
Zm00001d034045	MIKC_MADS	-0.257278	0.0263261	-1.29262	2.68555e-28	-1.13016	6.77e-55	-1.1545	6.86e-52
Zm00001d007949	MIKC_MADS	NA	NA	NA	NA	0.96553	6.31e-19	1.01586	2.05e-21
Zm00001d017932	MIKC_MADS	NA	NA	NA	NA	-3.3573	0	-2.06158	5.9e-169
Zm00001d025479	MIKC_MADS	NA	NA	NA	NA	2.11817	1.81e-18	2.34931	2.76e-22
Zm00001d034047	MIKC_MADS	NA	NA	NA	NA	-1.749	3.62e-32	-5.67067	4.26e-98
Zm00001d039080	MIKC_MADS	NA	NA	NA	NA	2.52761	6.61e-05	2.19053	0.00127023
Zm00001d042550	MIKC_MADS	NA	NA	NA	NA	8.17334	6.39e-11	5.37272	0.000447441
Zm00001d046323	MIKC_MADS	NA	NA	NA	NA	-1.38098	1.02e-42	-0.28871	0.00299481
Zm00001d042618	MIKC_MADS	-1.02388	0.0108971	-0.981924	0.0109777	NA	NA	NA	NA
Zm00001d047355	MIKC_MADS	0.459523	0.0044351	0.517852	0.00131625	NA	NA	NA	NA
Zm00001d047356	MIKC_MADS	0.582694	3.24536e-05	0.496451	0.000193758	NA	NA	NA	NA
Zm00001d004744	MYB	1.97809	2.82538e-56	0.832555	4.43099e-08	5.7945	9.3e-10	7.16466	4.92e-15
Zm00001d006236	MYB	0.386834	0.00505479	0.828685	2.76795e-10	-1.83288	1.51e-23	-2.22277	3.89e-46
Zm00001d006922	MYB	-0.56672	5.62888e-08	-1.04123	1.94249e-22	-0.600251	5e-07	-0.27434	0.0157867
Zm00001d008602	MYB	-0.534968	7.10219e-07	-0.829301	4.00101e-14	-0.693743	6.39e-20	-0.184328	0.0138627
Zm00001d011614	MYB	-1.76813	6.17311e-37	-1.13221	6.13297e-18	-1.59406	3.41e-19	-0.430812	0.0111988
Zm00001d011669	MYB	1.90024	2.55806e-166	0.70897	3.0824e-20	4.13864	1.39e-130	2.10208	1.41e-20
Zm00001d012544	MYB	-1.87525	4.51278e-24	-1.64471	5.25137e-20	-1.41543	1.04e-17	-0.764313	2.09e-06
Zm00001d013399	MYB	0.763689	0.000258087	1.05058	9.77515e-08	1.05758	0.000167748	3.33501	4.72e-68
Zm00001d017243	MYB	-5.5215	1.99337e-52	-2.82178	9.34655e-39	-3.58103	0	-3.72964	0
Zm00001d021296	MYB	-0.270275	0.00651329	-0.233275	0.0202593	-3.0452	0	-0.339705	1.58e-06
Zm00001d022259	MYB	0.310953	0.00326225	2.13562	5.80156e-106	4.97665	2.65e-18	4.2808	2.14e-37
Zm00001d023282	MYB	-1.16359	1.09279e-20	-1.34545	3.56378e-27	-3.37679	1.73e-123	-2.94155	1.9e-75
Zm00001d028930	MYB	2.09308	4.9049e-19	1.10244	9.39796e-05	1.78611	4.48e-14	1.80103	2.72e-12
Zm00001d037334	MYB	2.27638	7.7349e-05	2.57062	8.81769e-07	-2.45954	2.88e-32	-2.26379	1.63e-25
Zm00001d039496	MYB	-1.88808	7.50072e-16	-1.66072	4.27833e-13	0.605025	0.000125507	0.852016	2.31e-09
Zm00001d040594	MYB	-3.84501	9.00085e-16	-4.10205	6.92909e-17	-1.24818	1.06e-17	-5.13214	1.86e-63
Zm00001d043131	MYB	-0.543254	0.000543244	-0.88339	3.001e-08	-0.694895	1.44e-05	-0.385753	0.0196562
Zm00001d002476	MYB	NA	NA	NA	NA	2.83502	5.88e-13	4.06342	7.77e-35
Zm00001d012255	MYB	NA	NA	NA	NA	-1.18264	3.4e-05	-0.741304	0.00820278
Zm00001d016000	MYB	NA	NA	NA	NA	1.06072	5.29e-29	0.558881	8.63e-08
Zm00001d020408	MYB	NA	NA	NA	NA	-0.651454	9.37e-06	-4.89545	7.58e-76
Zm00001d024630	MYB	NA	NA	NA	NA	3.15151	1.17e-43	2.96702	4.05e-33
Zm00001d025864	MYB	NA	NA	NA	NA	1.00838	1.47e-27	0.777468	4.81e-21
Zm00001d032024	MYB	NA	NA	NA	NA	-4.80596	9.54e-84	-0.888521	3.9e-07
Zm00001d032032	MYB	NA	NA	NA	NA	0.812846	1.45e-05	2.20369	4.94e-45
Zm00001d038930	MYB	NA	NA	NA	NA	5.14179	2.92e-41	6.28557	1.38e-70
Zm00001d039893	MYB	NA	NA	NA	NA	-0.236037	0.00282493	-0.558665	2.14e-10
Zm00001d040527	MYB	NA	NA	NA	NA	0.541269	0.00755989	0.854495	8.88e-06
Zm00001d041853	MYB	NA	NA	NA	NA	4.78987	3.3e-236	4.6931	4.93e-260
Zm00001d042287	MYB	NA	NA	NA	NA	0.218385	0.010171	0.184481	0.033047
Zm00001d048647	MYB	NA	NA	NA	NA	0.640238	0.0103423	1.06879	8.8e-06
Zm00001d005300	MYB	-1.99602	2.30737e-08	-2.23644	7.85185e-09	NA	NA	NA	NA
Zm00001d007191	MYB	0.793214	0.0371213	1.39651	2.36756e-05	NA	NA	NA	NA
Zm00001d009435	MYB	0.958391	4.97148e-05	1.96262	5.42743e-23	NA	NA	NA	NA
Zm00001d010201	MYB	0.957566	1.31615e-24	0.636625	4.92917e-09	NA	NA	NA	NA
Zm00001d010933	MYB	1.32189	1.20358e-08	3.13375	5.39583e-77	NA	NA	NA	NA
Zm00001d015614	MYB	0.408709	4.79984e-05	0.359351	0.000486235	NA	NA	NA	NA
Zm00001d017383	MYB	2.80314	5.45202e-66	0.547516	0.0346095	NA	NA	NA	NA
Zm00001d018097	MYB	0.86409	0.000220003	1.71423	5.80018e-17	NA	NA	NA	NA
Zm00001d023931	MYB	0.645771	0.000303152	0.869939	6.0224e-07	NA	NA	NA	NA
Zm00001d024784	MYB	-0.217214	0.0259767	-0.212107	0.0229647	NA	NA	NA	NA
Zm00001d026203	MYB	-1.16638	1.45986e-10	-0.459661	0.00719437	NA	NA	NA	NA
Zm00001d029293	MYB	1.35852	1.82297e-05	1.97532	6.26187e-13	NA	NA	NA	NA
Zm00001d030678	MYB	1.22333	1.59152e-22	1.02278	2.71332e-13	NA	NA	NA	NA
Zm00001d030737	MYB	0.717994	0.000883013	0.653968	0.00163219	NA	NA	NA	NA
Zm00001d031270	MYB	1.50097	4.80871e-05	3.01075	5.75059e-27	NA	NA	NA	NA
Zm00001d032694	MYB	0.355925	0.0232048	0.627325	4.0779e-06	NA	NA	NA	NA
Zm00001d033075	MYB	-1.08739	0.0169804	-1.01398	0.0269236	NA	NA	NA	NA
Zm00001d033815	MYB	-1.04076	1.37482e-09	-0.546869	0.00172162	NA	NA	NA	NA
Zm00001d035604	MYB	-3.59846	7.889e-195	-3.16862	7.29612e-114	NA	NA	NA	NA
Zm00001d035605	MYB	-2.91998	0	-3.19066	2.05357e-268	NA	NA	NA	NA
Zm00001d035918	MYB	2.06361	0.00936744	2.74443	4.00388e-05	NA	NA	NA	NA
Zm00001d037994	MYB	1.82159	1.64252e-08	3.60496	9.85508e-54	NA	NA	NA	NA
Zm00001d038338	MYB	0.374919	0.00575664	1.15548	1.33391e-19	NA	NA	NA	NA
Zm00001d040423	MYB	5.27762	1.33646e-05	5.64481	1.72822e-06	NA	NA	NA	NA
Zm00001d040621	MYB	0.559313	0.0254261	1.83901	2.302e-23	NA	NA	NA	NA
Zm00001d041576	MYB	-0.786754	7.78604e-06	-0.894936	2.11258e-07	NA	NA	NA	NA
Zm00001d042830	MYB	1.00289	7.72412e-18	0.424	0.00134527	NA	NA	NA	NA
Zm00001d044538	MYB	1.78086	3.66798e-52	1.60294	1.05076e-41	NA	NA	NA	NA
Zm00001d045560	MYB	1.81685	0.000304275	4.3825	1.64801e-42	NA	NA	NA	NA
Zm00001d046632	MYB	1.3492	9.60391e-30	0.803051	5.59986e-10	NA	NA	NA	NA
Zm00001d047579	MYB	1.53436	1.46361e-19	2.95596	1.41879e-102	NA	NA	NA	NA
Zm00001d048623	MYB	-1.33059	1.54058e-37	-1.86834	3.33486e-76	NA	NA	NA	NA
Zm00001d051267	MYB	1.9539	7.24646e-10	2.0172	3.49773e-10	NA	NA	NA	NA
Zm00001d051788	MYB	0.679097	2.06239e-07	1.33794	2.17321e-26	NA	NA	NA	NA
Zm00001d052804	MYB	0.958074	0.00475275	2.22622	9.31724e-18	NA	NA	NA	NA
Zm00001d012285	MYB_related	2.54447	1.19919e-25	2.94621	4.00952e-39	-0.823127	6.2e-06	-2.23091	7.64e-24
Zm00001d013265	MYB_related	-0.514814	6.21838e-06	-0.628529	3.03389e-07	-0.619902	1.72e-09	-0.715848	3.49e-12
Zm00001d015747	MYB_related	8.82111	4.8068e-32	9.89554	1.27914e-40	8.22979	8.46e-54	8.6053	1.75e-59
Zm00001d017609	MYB_related	12.7271	6.60252e-26	12.2515	4.67847e-24	13.1269	1.26e-27	12.9753	5.66e-27
Zm00001d017642	MYB_related	-3.94006	8.02583e-18	-2.771	5.52401e-14	-4.08411	1.9e-33	-4.90659	3.99e-28
Zm00001d024547	MYB_related	-0.941407	4.57551e-25	-1.56348	1.81469e-58	-1.10397	5.76e-38	-1.2055	6.26e-46
Zm00001d029963	MYB_related	-1.06275	5.22976e-46	-1.68068	8.99053e-88	-0.608175	3.79e-17	-0.220074	0.00246973
Zm00001d043696	MYB_related	0.968772	6.97516e-16	1.08602	6.58995e-22	0.36268	0.00124254	0.485866	3.15e-06
Zm00001d044117	MYB_related	-2.14262	8.15719e-09	-2.25048	1.13435e-09	-3.47494	2.12e-06	-3.54309	1.49e-05
Zm00001d044194	MYB_related	-4.31284	1.15159e-49	-4.74704	2.90913e-51	-0.628011	4.77e-09	-1.2186	7.21e-29
Zm00001d044409	MYB_related	-2.85602	7.52648e-103	-1.80957	7.87488e-33	-1.38278	3.4e-44	-0.228161	0.0228947
Zm00001d010967	MYB_related	NA	NA	NA	NA	0.400735	1.24e-06	0.335773	2.53e-06
Zm00001d014863	MYB_related	NA	NA	NA	NA	-0.98898	2.22e-31	-1.33508	4.11e-51
Zm00001d024644	MYB_related	NA	NA	NA	NA	-0.208289	0.0133398	-0.215174	0.0172994
Zm00001d029875	MYB_related	NA	NA	NA	NA	-0.487243	5.73e-08	-0.347789	0.000693385
Zm00001d038288	MYB_related	NA	NA	NA	NA	-3.94204	4.3e-214	-2.26893	4.23e-16
Zm00001d046974	MYB_related	NA	NA	NA	NA	0.492558	2.59e-05	0.488247	0.000119992
Zm00001d049543	MYB_related	NA	NA	NA	NA	-0.310442	4.92e-07	-0.322467	4.68e-10
Zm00001d011297	MYB_related	-1.66367	5.27717e-73	-2.09947	6.5383e-84	NA	NA	NA	NA
Zm00001d047960	MYB_related	-0.272653	0.0205204	-0.581519	6.04124e-07	NA	NA	NA	NA
Zm00001d051458	MYB_related	-0.281381	0.00106166	-0.979243	1.77494e-30	NA	NA	NA	NA
Zm00001d006106	NAC	0.889849	7.66008e-13	0.597601	1.73391e-07	1.88579	5.38e-77	0.832568	3.19e-13
Zm00001d011969	NAC	-1.63294	1.78585e-46	-1.95368	5.69021e-55	-3.37052	2.36e-64	-2.50743	3.79e-46
Zm00001d012527	NAC	-0.754227	5.42067e-08	-0.443037	0.000455317	-2.06075	7.62e-142	-2.54914	2.23e-176
Zm00001d016950	NAC	3.99617	7.14499e-36	3.5776	2.4444e-25	2.0964	2.77e-06	2.74058	3.92e-11
Zm00001d017084	NAC	3.92935	7.89731e-56	3.2609	2.07659e-32	2.9151	7.79e-34	3.08884	1.57e-39
Zm00001d034601	NAC	0.19101	0.0146861	1.1304	2.84997e-46	-0.970937	5.14e-68	-2.20637	7.47e-282
Zm00001d038227	NAC	1.29067	4.12085e-68	1.78428	1.24923e-133	1.60175	1.89e-87	1.81904	8.5e-147
Zm00001d039004	NAC	0.788066	1.13601e-11	1.18118	3.41642e-25	2.42793	3.34e-24	4.76455	8.57e-152
Zm00001d041886	NAC	-9.23108	1.3767e-13	-9.23618	1.33671e-13	-7.5555	5.29e-23	-10.1375	1.69e-16
Zm00001d042580	NAC	0.460684	0.0205275	0.610222	0.00293816	3.16843	4.06e-67	1.7068	6.07e-11
Zm00001d045463	NAC	1.04612	3.46978e-17	0.312438	0.0270528	0.819766	1.22e-16	0.616069	5.1e-10
Zm00001d047554	NAC	-1.18359	3.17638e-22	-1.45342	5.5541e-33	-1.38321	2.18e-40	-2.15698	6.26e-78
Zm00001d050893	NAC	2.11393	0.0364865	5.12536	0.000100487	-4.67374	2.88e-47	-3.48604	1.43e-33
Zm00001d052564	NAC	-3.23743	2.13779e-13	-3.66612	5.32434e-15	2.51051	8.23e-08	1.30638	0.0343618
Zm00001d002285	NAC	NA	NA	NA	NA	3.23873	2.28e-110	0.546423	0.0340697
Zm00001d002934	NAC	NA	NA	NA	NA	-2.8648	5.83e-10	-1.08405	0.0114225
Zm00001d008817	NAC	NA	NA	NA	NA	1.60089	1.46e-56	1.70192	2.45e-69
Zm00001d022517	NAC	NA	NA	NA	NA	-3.69812	1.29e-31	-0.887662	4.73e-05
Zm00001d023294	NAC	NA	NA	NA	NA	-2.22244	6.4e-18	-1.74476	1.61e-09
Zm00001d023669	NAC	NA	NA	NA	NA	0.286561	0.0218883	0.304516	0.00674335
Zm00001d025861	NAC	NA	NA	NA	NA	-4.14202	4.53e-66	-1.05916	2.12e-10
Zm00001d031655	NAC	NA	NA	NA	NA	1.33989	4.01e-59	1.48105	3.03e-84
Zm00001d036364	NAC	NA	NA	NA	NA	0.229879	0.027019	0.359693	0.00134187
Zm00001d038221	NAC	NA	NA	NA	NA	-0.994883	3.53e-11	-0.405836	0.0176905
Zm00001d039506	NAC	NA	NA	NA	NA	1.21168	6.66e-32	1.70711	7.04e-51
Zm00001d043921	NAC	NA	NA	NA	NA	2.84839	2.32e-27	2.95803	9.49e-29
Zm00001d049540	NAC	NA	NA	NA	NA	0.781124	4.29e-34	0.468318	8.26e-09
Zm00001d049687	NAC	NA	NA	NA	NA	-1.36632	0.00422035	-2.02602	6.77e-05
Zm00001d010239	NAC	-5.09972	8.09935e-11	-2.62464	8.49801e-08	NA	NA	NA	NA
Zm00001d011555	NAC	-2.28317	1.64054e-23	-1.725	1.44393e-18	NA	NA	NA	NA
Zm00001d013003	NAC	3.88929	0	1.86154	8.03944e-78	NA	NA	NA	NA
Zm00001d024543	NAC	1.81921	4.45073e-52	1.5166	5.26984e-35	NA	NA	NA	NA
Zm00001d028995	NAC	-1.31401	6.63105e-31	-1.02815	4.91789e-19	NA	NA	NA	NA
Zm00001d030023	NAC	-1.96133	1.58994e-17	-0.479501	0.0141221	NA	NA	NA	NA
Zm00001d038207	NAC	-3.48058	1.30551e-10	-2.27663	1.49266e-07	NA	NA	NA	NA
Zm00001d038289	NAC	-1.60786	9.40219e-05	-2.14311	4.94792e-07	NA	NA	NA	NA
Zm00001d040318	NAC	1.7784	2.25125e-117	0.499252	1.92132e-08	NA	NA	NA	NA
Zm00001d042288	NAC	0.509357	0.00176377	0.749224	7.95648e-06	NA	NA	NA	NA
Zm00001d048493	NAC	1.12396	4.27662e-08	1.86709	3.33351e-29	NA	NA	NA	NA
Zm00001d049860	NAC	-0.849198	3.29851e-17	-1.22929	1.36388e-30	NA	NA	NA	NA
Zm00001d037356	NF-X1	-0.491541	0.00684607	-0.519799	0.00406613	-0.631893	0.000217209	-0.482632	0.00691643
Zm00001d044726	NF-X1	NA	NA	NA	NA	-0.387636	0.00197333	-0.35173	0.00674243
Zm00001d006835	NF-YA	-0.402026	3.08801e-05	-0.922845	1.98468e-18	-0.708682	2.8e-14	-0.679184	4.64e-12
Zm00001d018255	NF-YA	-1.90465	4.08767e-23	-0.82588	4.00966e-07	-1.51769	3.66e-39	-0.990013	7.65e-17
Zm00001d026305	NF-YA	-0.759338	3.30225e-11	-1.59114	3.3113e-33	-1.79768	8.85e-43	-2.20373	2.35e-58
Zm00001d031092	NF-YA	-0.894545	2.00482e-14	-1.06957	1.44123e-20	-0.914225	1.07e-14	-1.18605	1.73e-27
Zm00001d013501	NF-YA	NA	NA	NA	NA	1.82315	1.89e-25	0.529857	0.0277857
Zm00001d033215	NF-YA	NA	NA	NA	NA	0.800936	0.0009465	0.839819	0.000396131
Zm00001d041491	NF-YA	NA	NA	NA	NA	-0.648026	7.47e-10	-0.698362	3.15e-10
Zm00001d007882	NF-YA	-1.38512	0.0114798	-3.50953	4.50816e-06	NA	NA	NA	NA
Zm00001d022109	NF-YA	4.49886	1.2459e-27	2.23096	0.000189695	NA	NA	NA	NA
Zm00001d033602	NF-YA	0.60893	1.86338e-06	0.979094	1.39778e-16	NA	NA	NA	NA
Zm00001d022099	NF-YB	1.77576	2.20158e-32	1.87445	2.67731e-36	-2.45746	3.47e-41	-1.12883	7.86e-15
Zm00001d019865	NF-YB	NA	NA	NA	NA	0.427282	0.00404589	0.516135	0.00040808
Zm00001d020874	NF-YC	0.317813	0.00296265	0.412487	4.45689e-05	0.401006	0.000131907	0.35232	0.00105718
Zm00001d031310	NF-YC	NA	NA	NA	NA	-0.476758	0.00650192	-0.62279	1.04e-05
Zm00001d038557	NF-YC	0.531966	0.000156272	0.37028	0.0165593	NA	NA	NA	NA
Zm00001d046967	NF-YC	-0.796488	4.34149e-07	-0.36587	0.0169044	NA	NA	NA	NA
Zm00001d052838	NF-YC	-0.786877	0.000789072	-0.675921	0.00293816	NA	NA	NA	NA
Zm00001d039266	Nin-like	-0.340537	0.000360144	-0.6381	7.28912e-11	-1.65467	7.21e-78	-1.00882	2.71e-32
Zm00001d044825	Nin-like	-1.20893	7.55139e-07	-1.69057	2.43847e-11	-0.832423	2.05e-05	-1.12247	2.09e-07
Zm00001d015201	Nin-like	NA	NA	NA	NA	-0.486581	0.000159841	-0.811113	1.92e-08
Zm00001d039250	Nin-like	NA	NA	NA	NA	-0.95556	3.65e-09	-0.411247	0.00888251
Zm00001d021442	Nin-like	-0.799224	7.11879e-07	-1.02552	5.26652e-11	NA	NA	NA	NA
Zm00001d003822	S1Fa-like	NA	NA	NA	NA	-0.680901	6.93e-07	-0.570164	1.08e-05
Zm00001d012916	SBP	0.364403	0.00137893	0.367288	0.00071039	0.310428	0.00632036	0.670974	4.22e-10
Zm00001d015410	SBP	-0.235416	0.0304591	-0.281188	0.00808714	0.305569	0.0141007	0.384633	0.00207865
Zm00001d042319	SBP	0.615749	0.00561781	1.94955	4.5781e-28	1.78	1.25e-05	1.23191	0.0145139
Zm00001d053890	SBP	-1.91939	6.04888e-62	-1.86949	1.11901e-66	-3.13243	5.89e-137	-1.78193	1.33e-59
Zm00001d006451	SBP	NA	NA	NA	NA	-0.844157	3.57e-10	-0.468962	0.00133999
Zm00001d012015	SBP	NA	NA	NA	NA	-1.13191	1.1e-12	-0.311632	0.0351596
Zm00001d040571	SBP	NA	NA	NA	NA	0.343595	0.00104626	0.384425	0.000307393
Zm00001d006028	SBP	2.56838	2.01828e-15	0.978797	0.0362277	NA	NA	NA	NA
Zm00001d014698	SBP	-0.53138	5.15999e-11	-0.190282	0.0263274	NA	NA	NA	NA
Zm00001d015233	SBP	-0.456239	1.42408e-07	-0.280484	0.0034117	NA	NA	NA	NA
Zm00001d020941	SBP	1.45644	9.05297e-15	0.701339	0.000587113	NA	NA	NA	NA
Zm00001d014762	SRS	NA	NA	NA	NA	1.22403	0.0126919	2.80597	8.05e-14
Zm00001d010060	TALE	-1.14763	2.27925e-30	-0.201945	0.0340272	-1.29245	7.55e-55	-0.931054	1.31e-31
Zm00001d013547	TALE	-0.676584	1.34367e-16	-1.30531	3.02547e-53	-0.687751	5.03e-16	-0.929252	1.01e-33
Zm00001d033378	TALE	0.218033	0.00175759	0.230856	0.000474598	0.724613	5.95e-29	1.01272	1.08e-62
Zm00001d034212	TALE	1.41954	1.25572e-70	0.732913	1.45348e-18	0.707242	1.12e-14	1.24997	4.31e-40
Zm00001d040611	TALE	0.575056	1.72574e-10	0.817079	1.32064e-21	0.916257	1.64e-28	0.904724	1.45e-34
Zm00001d018742	TALE	NA	NA	NA	NA	-1.54666	5.47e-140	-1.26416	5.5e-106
Zm00001d027431	TALE	NA	NA	NA	NA	1.30076	2.14e-22	0.819723	5.67e-12
Zm00001d033404	TALE	NA	NA	NA	NA	-0.53426	1.24e-10	-0.212186	0.00916312
Zm00001d033859	TALE	NA	NA	NA	NA	-0.475945	8.83e-12	-0.741002	3.36e-18
Zm00001d035907	TALE	NA	NA	NA	NA	-2.02871	9.2e-82	-1.15472	5.91e-23
Zm00001d053151	TALE	NA	NA	NA	NA	-1.0936	2.11e-61	-0.470837	1.9e-10
Zm00001d010948	TALE	-0.759746	9.09537e-12	-0.248042	0.0261028	NA	NA	NA	NA
Zm00001d013560	TALE	1.78431	1.11652e-14	1.99431	3.74475e-20	NA	NA	NA	NA
Zm00001d015549	TALE	-0.352029	0.00123276	-0.421552	4.4489e-05	NA	NA	NA	NA
Zm00001d027435	TALE	-1.00565	4.35156e-09	-2.39008	1.53377e-33	NA	NA	NA	NA
Zm00001d033898	TALE	-0.373264	3.72177e-07	-0.444295	4.61803e-10	NA	NA	NA	NA
Zm00001d038355	TALE	-1.09376	1.27896e-27	-1.13668	1.38502e-29	NA	NA	NA	NA
Zm00001d046223	TALE	0.292346	0.0177488	0.398519	0.000309819	NA	NA	NA	NA
Zm00001d046568	TALE	-0.571932	4.11973e-13	-0.610242	2.26372e-16	NA	NA	NA	NA
Zm00001d048471	TALE	0.402822	0.00011467	1.86331	4.71582e-109	NA	NA	NA	NA
Zm00001d012725	TCP	-0.698753	0.000113976	-1.67462	4.74485e-17	-1.10641	2.71e-07	-0.975657	8.79e-06
Zm00001d025896	TCP	-1.74854	5.98806e-35	-1.62364	2.61332e-36	-4.57894	1.75e-25	-2.88556	6.62e-18
Zm00001d007868	TCP	NA	NA	NA	NA	-2.85402	2.78e-06	-1.28614	0.0103079
Zm00001d017350	TCP	NA	NA	NA	NA	-0.728486	0.0144075	-0.723394	0.0218032
Zm00001d038683	TCP	NA	NA	NA	NA	-2.72384	3.61e-06	-1.60827	0.00417936
Zm00001d041866	TCP	NA	NA	NA	NA	-1.71677	2.49e-13	-0.651749	0.00454537
Zm00001d043368	TCP	NA	NA	NA	NA	-0.619949	0.0215885	-2.55499	3.49e-12
Zm00001d039371	TCP	-0.894061	0.0103271	-1.05675	0.00234652	NA	NA	NA	NA
Zm00001d042305	TCP	-0.713506	5.43886e-08	-0.390233	0.00155737	NA	NA	NA	NA
Zm00001d053020	TCP	-0.975929	0.000155093	-1.02957	4.53022e-05	NA	NA	NA	NA
Zm00001d002801	Trihelix	0.898914	5.1899e-19	1.28564	3.72586e-42	0.581529	0.0382004	1.46104	7.82e-10
Zm00001d006331	Trihelix	1.81237	2.55946e-33	1.4107	2.52141e-17	1.94203	1.17e-15	0.719205	0.0380688
Zm00001d009160	Trihelix	-0.344757	0.00252616	-1.73937	1.05105e-50	3.10188	2.7e-170	2.59864	3.94e-110
Zm00001d025720	Trihelix	-0.35352	0.0203871	-0.969236	3.68552e-10	-0.30926	0.0243583	-0.467309	0.00124357
Zm00001d000045	Trihelix	NA	NA	NA	NA	0.507346	1.5e-06	0.371449	0.00121968
Zm00001d003836	Trihelix	NA	NA	NA	NA	0.380475	0.000539169	0.411229	0.000441439
Zm00001d016876	Trihelix	NA	NA	NA	NA	0.63315	6.24e-07	0.502154	0.000114164
Zm00001d026245	Trihelix	NA	NA	NA	NA	1.02261	0.000575781	1.33627	2.96e-06
Zm00001d031266	Trihelix	NA	NA	NA	NA	-1.06994	3.14e-15	-0.819164	7e-10
Zm00001d040682	Trihelix	NA	NA	NA	NA	4.0678	1.22e-190	2.5274	7.11e-49
Zm00001d042917	Trihelix	NA	NA	NA	NA	-2.1868	1.8e-12	-2.90307	3.33e-13
Zm00001d053178	Trihelix	NA	NA	NA	NA	0.793761	0.0140995	1.02537	0.000929526
Zm00001d002782	Trihelix	0.312762	0.000198042	0.642528	4.36965e-17	NA	NA	NA	NA
Zm00001d016755	Trihelix	-0.725533	1.23835e-05	-0.712384	4.11307e-05	NA	NA	NA	NA
Zm00001d025275	Trihelix	-2.58215	0.000140928	-1.14126	0.0396322	NA	NA	NA	NA
Zm00001d025514	Trihelix	0.531533	0.00555771	0.442111	0.0252838	NA	NA	NA	NA
Zm00001d029974	Trihelix	0.394932	8.17443e-05	0.744742	2.16779e-15	NA	NA	NA	NA
Zm00001d043902	Trihelix	0.901776	5.03092e-13	0.311767	0.0327598	NA	NA	NA	NA
Zm00001d050583	Trihelix	-0.365801	0.0296771	-1.29259	2.00187e-12	NA	NA	NA	NA
Zm00001d054080	Trihelix	-1.15103	3.8521e-09	-0.460336	0.0108649	NA	NA	NA	NA
Zm00001d012734	VOZ	-0.719018	3.63498e-10	-1.4125	5.49483e-28	-1.3006	8.26e-22	-1.12844	3.35e-19
Zm00001d043500	VOZ	-0.704806	0.000509636	-0.783184	0.000113797	NA	NA	NA	NA
Zm00001d053855	Whirly	-1.22062	5.64713e-08	-0.443313	0.0174199	NA	NA	NA	NA
Zm00001d008612	WOX	1.54468	1.94826e-28	0.425447	0.0202855	-1.37349	4.72e-19	-0.930847	1.41e-08
Zm00001d012516	WOX	-0.819176	7.78091e-08	-0.717991	7.98558e-07	-0.557653	0.00133715	-0.617837	0.000391669
Zm00001d043076	WOX	NA	NA	NA	NA	1.76675	2.82e-48	0.947356	9.82e-11
Zm00001d002405	WRKY	-0.960004	2.07953e-13	-0.608637	1.30381e-05	-1.29546	9.22e-35	-2.41975	1.77e-123
Zm00001d005622	WRKY	-1.99041	5.87271e-96	-0.757069	2.31332e-18	1.00769	2.53e-16	1.00429	9e-11
Zm00001d012508	WRKY	8.49754	2.40733e-11	10.3435	4.17903e-17	10.3176	3.6e-17	11.5447	2.08e-21
Zm00001d013307	WRKY	-1.05961	7.3566e-08	-0.63225	0.000644248	0.920074	1.4e-09	0.790114	7.07e-07
Zm00001d033291	WRKY	-1.0549	6.26839e-33	-0.287747	0.00100292	-1.18325	3.66e-52	-0.494662	6.23e-12
Zm00001d044171	WRKY	-3.31519	3.34671e-16	-1.51707	3.52243e-07	-2.83055	1.51e-19	-2.46902	4.12e-12
Zm00001d008190	WRKY	NA	NA	NA	NA	2.94151	1.24e-25	3.74341	8.66e-43
Zm00001d009619	WRKY	NA	NA	NA	NA	2.30763	1.69e-42	1.39942	1.82e-12
Zm00001d012746	WRKY	NA	NA	NA	NA	-1.19588	2.39e-23	-1.37177	6.03e-30
Zm00001d016052	WRKY	NA	NA	NA	NA	-0.871587	0.0210533	-1.31799	0.000622328
Zm00001d034073	WRKY	NA	NA	NA	NA	1.83246	3.99e-65	1.41551	1.07e-30
Zm00001d036726	WRKY	NA	NA	NA	NA	-1.69541	1.51e-95	-1.44362	1.43e-45
Zm00001d037054	WRKY	NA	NA	NA	NA	3.50046	0.0408137	3.96246	0.0206186
Zm00001d037607	WRKY	NA	NA	NA	NA	1.11779	1.19e-32	0.714822	1.18e-12
Zm00001d039584	WRKY	NA	NA	NA	NA	-2.27906	1.1e-102	-1.19794	3.85e-25
Zm00001d040554	WRKY	NA	NA	NA	NA	5.23604	7.75e-63	3.40544	1.91e-16
Zm00001d044162	WRKY	NA	NA	NA	NA	-0.501511	0.0302198	-0.57946	0.0145352
Zm00001d044315	WRKY	NA	NA	NA	NA	-0.251875	0.00135436	-0.438571	1.05e-11
Zm00001d049173	WRKY	NA	NA	NA	NA	1.07496	0.00992487	1.7282	1.73e-06
Zm00001d002794	WRKY	-0.429576	0.00338197	-0.642416	7.6051e-05	NA	NA	NA	NA
Zm00001d006001	WRKY	-1.26099	5.77692e-55	-0.265352	0.000389741	NA	NA	NA	NA
Zm00001d009939	WRKY	-1.29635	2.94477e-33	-1.1898	3.57564e-28	NA	NA	NA	NA
Zm00001d011403	WRKY	-3.24134	8.72085e-13	-1.20292	0.00245804	NA	NA	NA	NA
Zm00001d012789	WRKY	1.27517	1.29418e-05	1.99481	7.03438e-16	NA	NA	NA	NA
Zm00001d013709	WRKY	-0.416689	6.61493e-05	-0.214857	0.0430246	NA	NA	NA	NA
Zm00001d015515	WRKY	0.384906	2.72338e-07	0.558	2.26676e-12	NA	NA	NA	NA
Zm00001d018656	WRKY	-2.40812	1.39305e-09	-1.29864	0.000126762	NA	NA	NA	NA
Zm00001d020492	WRKY	-1.00496	0.000138389	-0.659074	0.0156133	NA	NA	NA	NA
Zm00001d020881	WRKY	-0.70155	1.42664e-10	-1.10812	5.58353e-26	NA	NA	NA	NA
Zm00001d022437	WRKY	-3.40824	7.55791e-09	-4.68017	2.37381e-09	NA	NA	NA	NA
Zm00001d024376	WRKY	-0.759593	9.1289e-12	-1.02708	3.18138e-17	NA	NA	NA	NA
Zm00001d026252	WRKY	0.829051	7.61323e-16	0.5934	2.37433e-08	NA	NA	NA	NA
Zm00001d032265	WRKY	-1.14039	1.00337e-18	-1.85937	1.98932e-37	NA	NA	NA	NA
Zm00001d034888	WRKY	1.45798	6.21459e-06	2.03315	9.41788e-13	NA	NA	NA	NA
Zm00001d038451	WRKY	1.09834	0.000158962	2.1461	1.59638e-20	NA	NA	NA	NA
Zm00001d038761	WRKY	0.563248	0.00897373	3.16217	1.00524e-127	NA	NA	NA	NA
Zm00001d038843	WRKY	-0.992952	1.66637e-33	-0.280653	0.00629368	NA	NA	NA	NA
Zm00001d043060	WRKY	2.75974	3.51633e-107	0.641801	0.00032628	NA	NA	NA	NA
Zm00001d043569	WRKY	-1.7671	8.86456e-07	-4.6843	4.88486e-14	NA	NA	NA	NA
Zm00001d043950	WRKY	-1.79445	0.000673211	-1.26004	0.0112649	NA	NA	NA	NA
Zm00001d051328	WRKY	-2.31022	4.71627e-18	-1.40641	1.93577e-10	NA	NA	NA	NA
Zm00001d020460	ZF-HD	-2.86087	5.61082e-11	-1.93544	1.80813e-07	-2.18154	1.28e-45	-1.01241	2.3e-10
Zm00001d023289	ZF-HD	7.27453	8.8203e-08	5.11046	0.00336967	6.69891	1.97e-06	6.25833	4.37e-05
Zm00001d044662	ZF-HD	-0.701187	1.19844e-08	-0.952587	6.15797e-15	-2.05766	1.9e-50	-3.34623	1.3e-75
Zm00001d032175	ZF-HD	NA	NA	NA	NA	-8.93265	1.31e-12	-1.31514	0.000819763
Zm00001d050452	ZF-HD	5.57819	0.00062399	4.73125	0.012655	NA	NA	NA	NA
SS1vsNSS: stiff-stalk-line HB08F1 compared with non-stiff-stalk-line SJ20104; SS2vsNSS: stiff-stalk-line A801 compared with non-stiff-stalk-line SJ20104.
