# Supplementary material for: Transcriptome analysis reveals the mechanism of internode development affecting maize stalk strength
Source: BMC Plant Biol. 2022 Jan 24;22:49. doi: 10.1186/s12870-022-03435-w (PMC8785456; doi:10.1186/s12870-022-03435-w)
Supplement: Supplementary file 13 — Additional file 13: Table S9. RNA integrity number (RIN) values. [file 12870_2022_3435_MOESM13_ESM.xls]

## Sheet: Sheet1
Table S9. RNA integrity number (RIN) values.
Sample	RIN
Ninth leaf stage_NSS_1	8.7
Ninth leaf stage_NSS_2	9.2
Ninth leaf stage_NSS_3	9
Ninth leaf stage_SS1_1	7.9
Ninth leaf stage_SS1_2	8
Ninth leaf stage_SS1_3	8.1
Ninth leaf stage_SS2_1	9.8
Ninth leaf stage_SS2_2	8.8
Ninth leaf stage_SS2_3	9.6
Tasseling stage_NSS_1	8.4
Tasseling stage_NSS_2	9
Tasseling stage_NSS_3	8.7
Tasseling stage_SS1_1	9.2
Tasseling stage_SS1_2	9.1
Tasseling stage_SS1_3	9
Tasseling stage_SS2_1	8.5
Tasseling stage_SS2_2	8.4
Tasseling stage_SS2_3	8.5
