# Supplementary material for: Transcriptome analysis reveals the mechanism of internode development affecting maize stalk strength
Source: BMC Plant Biol. 2022 Jan 24;22:49. doi: 10.1186/s12870-022-03435-w (PMC8785456; doi:10.1186/s12870-022-03435-w)
Supplement: Supplementary file 14 — Additional file 14: Table S10. Primer sequences for qRT-PCR analysis. [file 12870_2022_3435_MOESM14_ESM.xls]

## Sheet: Table S1
Table S10. Primer sequences for qRT-PCR analysis.
Gene ID	Primer sequences
Zm00001d010159(actin)_F	GCTACGAGATGCCTGATGGTC
Zm00001d010159(actin)_R	CCCCCACTGAGGACAACG
Zm00001d039004_F	TAGGCAGTGCGGCTACACCAT
Zm00001d039004_R	TGCTTCTCTGAGGACGCTACCA
Zm00001d029343_F	AACCGTGATGCTGACTCCTACC
Zm00001d029343_R	ATGTGCCGCTCCTTCTTCTTCA
Zm00001d047453_F	GCTCGCTCGTCGTTGAACCAT
Zm00001d047453_R	GCAACAGCACACACTCCGTCAT
Zm00001d032776_F	CGTTTGGACATACAGGCACTT
Zm00001d032776_R	CACCCAACACTCTGTCTCACTC
Zm00001d043477_F	GTCAAGATCGACCCATTCGT
Zm00001d043477_R	ACCTACACCACCCGCTTCAG
Zm00001d020531_F	AATTGCTGAGCTGTTTATTAAGGTTC
Zm00001d020531_R	GCCATTTAACAATCAAACCTTGTCC
